# Supplementary material for: A multiorgan map of metabolic, signaling, and inflammatory pathways that coordinately control fasting glycemia in mice
Source: iScience. 2024 Oct 11;27(11):111134. doi: 10.1016/j.isci.2024.111134 (PMC11539597; doi:10.1016/j.isci.2024.111134)
Supplement: Table S1. Samples metadata, related to Figure 1 [file mmc2.xlsx]

## Sheet: complete.metadata
Table S1: Samples metadata, related to Figure 1.
ID	strain	diet	time_point	weight	glycemia_T0	insulinemia_T0
1HF260	C57BL/6	HF	2	26	181	0.557633
1HF261	C57BL/6	HF	2	25.9	132	0.476696
1HF264	C57BL/6	HF	2	21.7	207	0.602289
1HF265	C57BL/6	HF	2	24.5	210	0.747418
1HF272	C57BL/6	HF	30	26.2	210	0.470988
1HF273	C57BL/6	HF	30	26.3	175	0.386074
1HF274	C57BL/6	HF	30	25.9	214	0.397396
1HF277	C57BL/6	HF	30	27.1	212	0.451175
1HF280	C57BL/6	HF	10	24.5	168	0.614363
1HF281	C57BL/6	HF	10	25.3	171	0.469523
1HF283	C57BL/6	HF	10	22.2	96	0.412191
1HF284	C57BL/6	HF	10	20.3	80	0.351841
1RC272	C57BL/6	RC	30	26.8	186	0.601189
1RC273	C57BL/6	RC	30	29.5	196	0.787999
1RC277	C57BL/6	RC	30	26.2	213	0.473818
1RC281	C57BL/6	RC	10	26	184	0.759203
1RC282	C57BL/6	RC	10	24.2	201	0.475558
1RC283	C57BL/6	RC	10	27.9	177	0.547978
1RC284	C57BL/6	RC	10	25.3	150	0.487628
1RC287	C57BL/6	RC	2	24	131	0.532515
1RC288	C57BL/6	RC	2	24.5	148	0.479486
1RC289	C57BL/6	RC	2	25.7	173	0.451577
1RC290	C57BL/6	RC	2	25.8	190	0.543678
2HF266	DBA	HF	10	28.7	175	1.90715
2HF267	DBA	HF	10	30	198	2.00362
2HF269	DBA	HF	10	27.6	161	2.00663
2HF272	DBA	HF	30	33.2	168	2.84384
2HF273	DBA	HF	30	30.6	147	0.702935
2HF274	DBA	HF	30	34.7	165	1.49746
2HF275	DBA	HF	30	32	182	1.96712
2HF281	DBA	HF	2	22	122	1.12405
2HF283	DBA	HF	2	25.6	158	1.70825
2HF284	DBA	HF	2	25.3	164	0.471134
2HF285	DBA	HF	2	27.8	181	1.53986
2RC266	DBA	RC	10	27.1	159	1.41272
2RC267	DBA	RC	10	24.5	189	0.680133
2RC268	DBA	RC	10	27.3	179	1.24691
2RC271	DBA	RC	10	24.4	180	0.969551
2RC272	DBA	RC	30	27.9	154	1.40744
2RC273	DBA	RC	30	32.1	170	2.28023
2RC274	DBA	RC	30	34.5	177	3.33307
2RC281	DBA	RC	2	26.1	160	2.75292
2RC282	DBA	RC	2	25.6	143	0.886942
2RC283	DBA	RC	2	26.7	157	0.979725
2RC284	DBA	RC	2	27	159	1.18591
3HF273	BALB/c	HF	30	27.3	144	0.557348
3HF274	BALB/c	HF	30	28.4	163	0.715188
3HF275	BALB/c	HF	30	27.3	196	0.851982
3HF276	BALB/c	HF	30	27.6	148	0.659067
3HF281	BALB/c	HF	10	26	128	0.58774
3HF282	BALB/c	HF	10	24.1	111	0.380409
3HF283	BALB/c	HF	2	24	120	0.555522
3HF284	BALB/c	HF	2	26.5	112	0.600662
3HF287	BALB/c	HF	2	25.4	97	0.47728
3HF288	BALB/c	HF	2	24	108	0.444177
3HF290	BALB/c	HF	10	26	109	0.434495
3HF291	BALB/c	HF	10	26.9	140	0.497596
3RC272	BALB/c	RC	30	28.3	123	0.71168
3RC273	BALB/c	RC	30	34.1	117	0.760786
3RC274	BALB/c	RC	30	31.8	109	0.809891
3RC275	BALB/c	RC	30	29.1	108	0.588916
3RC280	BALB/c	RC	10	28.7	95	0.623798
3RC281	BALB/c	RC	10	28.1	117	0.545673
3RC282	BALB/c	RC	10	27.8	111	NA
3RC283	BALB/c	RC	2	27.7	108	0.772194
3RC285	BALB/c	RC	2	28.6	125	1.01294
3RC286	BALB/c	RC	2	22.2	102	0.504364
3RC287	BALB/c	RC	2	25.9	132	0.543485
3RC289	BALB/c	RC	10	23.5	90	0.35637
