# Supplementary material for: A multiorgan map of metabolic, signaling, and inflammatory pathways that coordinately control fasting glycemia in mice
Source: iScience. 2024 Oct 11;27(11):111134. doi: 10.1016/j.isci.2024.111134 (PMC11539597; doi:10.1016/j.isci.2024.111134)
Supplement: Table S2. List of KEGG pathways and their mRNAs that are up- or down-regulated with glycemia in pancreatic islets, related to Figure 3 [file mmc3.xlsx]

## Sheet: islets
Table S2. List of KEGG pathways and their mRNAs that are up- or down-regulated with glycemia in pancreatic islets, related to Figure 3.
Gene symbol	Description	Z-score
Cox5a	Amyotrophic lateral sclerosis	-1.64452
Sdhd	Amyotrophic lateral sclerosis	-1.9265
Tubb6	Amyotrophic lateral sclerosis	-2.95832
Tubb5	Amyotrophic lateral sclerosis	-3.70879
Psmc3	Amyotrophic lateral sclerosis	-3.3043
Daxx	Amyotrophic lateral sclerosis	-3.39155
Ndufb2	Amyotrophic lateral sclerosis	-3.83663
Grin2d	Amyotrophic lateral sclerosis	-2.25158
Tomm40	Amyotrophic lateral sclerosis	-2.6061
Rab8a	Amyotrophic lateral sclerosis	-3.44649
Atp5d	Amyotrophic lateral sclerosis	-1.97585
Bax	Amyotrophic lateral sclerosis	-3.11291
Ubqln1	Amyotrophic lateral sclerosis	-2.18981
Ndufs3	Amyotrophic lateral sclerosis	-2.34188
Psmd4	Amyotrophic lateral sclerosis	-2.34057
Psmb4	Amyotrophic lateral sclerosis	-3.53868
Psmd2	Amyotrophic lateral sclerosis	-3.30407
Ubqln4	Amyotrophic lateral sclerosis	-2.89629
Mcu	Amyotrophic lateral sclerosis	-2.37205
Cox4i2	Amyotrophic lateral sclerosis	-3.24516
Ndufs2	Amyotrophic lateral sclerosis	-2.02707
Ndufa2	Amyotrophic lateral sclerosis	-2.67551
Psmb1	Amyotrophic lateral sclerosis	-2.92869
Psma2	Amyotrophic lateral sclerosis	-2.24432
Atp5e	Amyotrophic lateral sclerosis	-2.3431
Tubb1	Amyotrophic lateral sclerosis	-3.81804
Ndufa1	Amyotrophic lateral sclerosis	-3.61761
Psmd3	Amyotrophic lateral sclerosis	-1.81434
Psmd11	Amyotrophic lateral sclerosis	-3.96898
Cox7c	Amyotrophic lateral sclerosis	-2.07871
Psmb6	Amyotrophic lateral sclerosis	-4.30833
Pfn1	Amyotrophic lateral sclerosis	-1.97185
Gpx3	Amyotrophic lateral sclerosis	-4.76471
Map2k3	Amyotrophic lateral sclerosis	-2.43274
Gle1	Amyotrophic lateral sclerosis	-2.77625
Ndufa12	Amyotrophic lateral sclerosis	-3.13565
Tbk1	Amyotrophic lateral sclerosis	-2.59986
Ndufs7	Amyotrophic lateral sclerosis	-1.54723
Uqcr11	Amyotrophic lateral sclerosis	-2.0043
Nefh	Amyotrophic lateral sclerosis	-3.93426
Vdac1	Amyotrophic lateral sclerosis	-4.51661
Xbp1	Amyotrophic lateral sclerosis	-2.59908
Psmc5	Amyotrophic lateral sclerosis	-1.77596
Psmd12	Amyotrophic lateral sclerosis	-3.19692
Psma6	Amyotrophic lateral sclerosis	-3.15848
Eif2s1	Amyotrophic lateral sclerosis	-2.68815
Psmc1	Amyotrophic lateral sclerosis	-3.34484
Uqcrb	Amyotrophic lateral sclerosis	-2.09282
Psmd6	Amyotrophic lateral sclerosis	-3.70403
Gpx8	Amyotrophic lateral sclerosis	-3.4419
Anxa7	Amyotrophic lateral sclerosis	-3.30593
Psmc6	Amyotrophic lateral sclerosis	-1.75849
Nefl	Amyotrophic lateral sclerosis	-5.01819
Ndufb9	Amyotrophic lateral sclerosis	-1.53411
Ndufa6	Amyotrophic lateral sclerosis	-2.58857
Cyc1	Amyotrophic lateral sclerosis	-1.52633
Mapk12	Amyotrophic lateral sclerosis	-3.31427
Ndufb4	Amyotrophic lateral sclerosis	-1.63262
Atp5o	Amyotrophic lateral sclerosis	-1.78692
Sod1	Amyotrophic lateral sclerosis	-4.02983
Tuba1b	Amyotrophic lateral sclerosis	-4.15078
Prph	Amyotrophic lateral sclerosis	-4.96823
Srsf7	Amyotrophic lateral sclerosis	-1.73017
Dctn4	Amyotrophic lateral sclerosis	-1.93047
Bad	Amyotrophic lateral sclerosis	-1.58988
Alyref	Amyotrophic lateral sclerosis	-2.15186
Ndufb8	Amyotrophic lateral sclerosis	-2.19277
Actr1a	Amyotrophic lateral sclerosis	-2.86228
Dctn2	Amyotrophic lateral sclerosis	-2.87514
Psmd13	Amyotrophic lateral sclerosis	-2.96351
Uqcrc1	Amyotrophic lateral sclerosis	-1.95354
Casp12	Amyotrophic lateral sclerosis	-3.8074
Als2	Amyotrophic lateral sclerosis	-3.37888
Ndufb3	Amyotrophic lateral sclerosis	-1.79641
Tuba4a	Amyotrophic lateral sclerosis	-2.31031
Psmd1	Amyotrophic lateral sclerosis	-3.51111
Ndufa10	Amyotrophic lateral sclerosis	-1.48431
Optn	Amyotrophic lateral sclerosis	-2.25668
Psmb7	Amyotrophic lateral sclerosis	-2.81015
Hspa5	Amyotrophic lateral sclerosis	-3.48052
Ndufa8	Amyotrophic lateral sclerosis	-2.14968
Psmd14	Amyotrophic lateral sclerosis	-2.9321
Traf2	Amyotrophic lateral sclerosis	-4.81163
Cat	Amyotrophic lateral sclerosis	-4.19028
Rae1	Amyotrophic lateral sclerosis	-2.45224
Psma7	Amyotrophic lateral sclerosis	-3.25685
Ncbp1	Amyotrophic lateral sclerosis	-2.82034
Dctn3	Amyotrophic lateral sclerosis	-2.95746
Vcp	Amyotrophic lateral sclerosis	-3.02968
Tnfrsf1b	Amyotrophic lateral sclerosis	-2.61686
Ndc1	Amyotrophic lateral sclerosis	-1.83747
Psmb2	Amyotrophic lateral sclerosis	-3.16492
Casp9	Amyotrophic lateral sclerosis	-4.03885
Psmc2	Amyotrophic lateral sclerosis	-1.67669
Nos1	Amyotrophic lateral sclerosis	-3.73772
Actb	Amyotrophic lateral sclerosis	-4.38855
Ndufa4	Amyotrophic lateral sclerosis	-1.88476
Psmd8	Amyotrophic lateral sclerosis	-2.947
Psmc4	Amyotrophic lateral sclerosis	-2.38316
Psma1	Amyotrophic lateral sclerosis	-3.59456
Ndufb11	Amyotrophic lateral sclerosis	-2.33263
Rab39b	Amyotrophic lateral sclerosis	-3.1317
Cox7b	Amyotrophic lateral sclerosis	-1.83612
Dctn1	Amyotrophic lateral sclerosis	-1.85336
Psma4	Amyotrophic lateral sclerosis	-3.90609
Cox7a2	Amyotrophic lateral sclerosis	-1.76605
Pik3r4	Amyotrophic lateral sclerosis	-4.49796
Dnah8	Amyotrophic lateral sclerosis	-3.51928
Ndufb7	Amyotrophic lateral sclerosis	-1.89274
Ccs	Amyotrophic lateral sclerosis	-2.25132
Ndufa3	Amyotrophic lateral sclerosis	-3.0955
Cox8a	Amyotrophic lateral sclerosis	-1.92656
Sigmar1	Amyotrophic lateral sclerosis	-2.75172
Ndufa13	Amyotrophic lateral sclerosis	-1.76831
Cox6b1	Amyotrophic lateral sclerosis	-2.55232
Tubb4b	Amyotrophic lateral sclerosis	-3.15347
Nxt1	Amyotrophic lateral sclerosis	-2.98695
Ndufc1	Amyotrophic lateral sclerosis	-2.39906
Atg101	Amyotrophic lateral sclerosis	-1.92417
Actr1b	Amyotrophic lateral sclerosis	-3.87628
Ndufv1	Amyotrophic lateral sclerosis	-1.97251
Uqcrfs1	Amyotrophic lateral sclerosis	-1.69101
Adrm1	Amyotrophic lateral sclerosis	-3.1144
Psmd7	Amyotrophic lateral sclerosis	-2.96422
Nup43	Amyotrophic lateral sclerosis	-1.48722
Ndufb10	Amyotrophic lateral sclerosis	-1.72846
Ndufa4l2	Amyotrophic lateral sclerosis	-3.19744
Cox6a1	Amyotrophic lateral sclerosis	-2.2444
Sem1	Amyotrophic lateral sclerosis	-2.47169
Tuba1c	Amyotrophic lateral sclerosis	-3.23772
Uqcrq	Amyotrophic lateral sclerosis	-2.31312
Tubb2b	Amyotrophic lateral sclerosis	-3.72769
Ubqln2	Amyotrophic lateral sclerosis	-4.67769
Mapk11	Amyotrophic lateral sclerosis	-3.85148
Pom121	Amyotrophic lateral sclerosis	-2.87727
Dnah9	Amyotrophic lateral sclerosis	-1.5788
Sdhc	Amyotrophic lateral sclerosis	-3.98526
Tubb2a	Amyotrophic lateral sclerosis	-3.57174
Uqcr10	Amyotrophic lateral sclerosis	-2.32968
Trp53	Amyotrophic lateral sclerosis	-3.07246
Cox5b	Amyotrophic lateral sclerosis	-3.33533
Tubb3	Amyotrophic lateral sclerosis	-3.95692
Tubb4a	Amyotrophic lateral sclerosis	-4.25125
Actg1	Amyotrophic lateral sclerosis	-3.44686
Cycs	Amyotrophic lateral sclerosis	-2.80361
Gpx1	Amyotrophic lateral sclerosis	-3.16247
Uqcrh	Amyotrophic lateral sclerosis	-2.19575
Psma5	Amyotrophic lateral sclerosis	-3.33146
Psmb3	Amyotrophic lateral sclerosis	-3.30394
Srsf3	Amyotrophic lateral sclerosis	-2.64091
Tuba1a	Amyotrophic lateral sclerosis	-4.67062
Kif5a	Amyotrophic lateral sclerosis	-5.17555
Dnah7a	Amyotrophic lateral sclerosis	-5.1273
Elovl1	Biosynthesis of unsaturated fatty acids	-3.47504
Fads1	Biosynthesis of unsaturated fatty acids	-3.42247
Elovl2	Biosynthesis of unsaturated fatty acids	-3.45654
Fads2	Biosynthesis of unsaturated fatty acids	-3.70674
Scd2	Biosynthesis of unsaturated fatty acids	-3.19898
Acot7	Biosynthesis of unsaturated fatty acids	-4.20192
Acox3	Biosynthesis of unsaturated fatty acids	-3.60785
Elovl4	Biosynthesis of unsaturated fatty acids	-4.79669
Hacd3	Biosynthesis of unsaturated fatty acids	-3.30079
Scd1	Biosynthesis of unsaturated fatty acids	-4.50664
Elovl6	Biosynthesis of unsaturated fatty acids	-4.04815
Acot4	Biosynthesis of unsaturated fatty acids	-4.12016
Acot1	Biosynthesis of unsaturated fatty acids	-4.64093
Gnai3	cAMP signaling pathway	-4.01765
Gcg	cAMP signaling pathway	-3.80415
Sox9	cAMP signaling pathway	-4.50136
Lipe	cAMP signaling pathway	-4.43642
Crhr2	cAMP signaling pathway	-4.74741
Sst	cAMP signaling pathway	-4.27467
Ppp1cc	cAMP signaling pathway	-4.45799
Atp1a2	cAMP signaling pathway	-4.94963
Vav2	cAMP signaling pathway	-4.32133
Vip	cAMP signaling pathway	-4.91546
Adcy1	cAMP signaling pathway	-5.01731
Atp2a3	cAMP signaling pathway	-3.78941
Pld2	cAMP signaling pathway	-4.55178
Adcy4	cAMP signaling pathway	-4.54322
Rapgef3	cAMP signaling pathway	-4.43508
Adcy5	cAMP signaling pathway	-5.12337
Pde10a	cAMP signaling pathway	-4.28562
Adcyap1	cAMP signaling pathway	-3.95863
Plce1	cAMP signaling pathway	-4.59282
Gnas	cAMP signaling pathway	-3.53415
Edn3	cAMP signaling pathway	-3.94627
Pld1	cAMP signaling pathway	-3.67858
Npr1	cAMP signaling pathway	-3.71966
Creb3l4	cAMP signaling pathway	-4.9304
Pde4b	cAMP signaling pathway	-4.87806
Edn2	cAMP signaling pathway	-3.54055
Acox3	cAMP signaling pathway	-3.60785
Adcyap1r1	cAMP signaling pathway	-4.74683
Npy	cAMP signaling pathway	-4.85146
Pak1	cAMP signaling pathway	-4.10046
Cacna1f	cAMP signaling pathway	-4.64822
Atp2b3	cAMP signaling pathway	-4.19433
Ednra	cAMP signaling pathway	-3.53842
Adcy7	cAMP signaling pathway	-4.33808
Pde4c	cAMP signaling pathway	-3.73854
Chrm1	cAMP signaling pathway	-4.07318
Vav3	cAMP signaling pathway	-4.03458
Calm2	cAMP signaling pathway	-3.56506
Fxyd1	cAMP signaling pathway	-5.01993
Rras	cAMP signaling pathway	-4.06013
Chrm2	cAMP signaling pathway	-4.58135
Adrb2	cAMP signaling pathway	-5.00305
Mapk10	cAMP signaling pathway	-4.38685
F2r	cAMP signaling pathway	-3.63703
Hcar1	cAMP signaling pathway	-3.94449
Jun	cAMP signaling pathway	-3.53771
Camk2d	cAMP signaling pathway	-4.26767
Ppp1r1b	cAMP signaling pathway	-4.61118
Mapk3	cAMP signaling pathway	-3.79923
Icosl	Cell adhesion molecules	-3.83634
Cldn15	Cell adhesion molecules	-3.51442
Esam	Cell adhesion molecules	-3.15498
Cadm3	Cell adhesion molecules	-4.99633
Ptprs	Cell adhesion molecules	-2.93244
Cd34	Cell adhesion molecules	-3.24578
Cd40	Cell adhesion molecules	-4.29665
Cldn7	Cell adhesion molecules	-3.92468
Vsir	Cell adhesion molecules	-4.31012
Sdc1	Cell adhesion molecules	-3.13938
Nrcam	Cell adhesion molecules	-4.67157
Pecam1	Cell adhesion molecules	-3.16303
Cldn10	Cell adhesion molecules	-4.15347
Ncam2	Cell adhesion molecules	-3.14024
Cldn6	Cell adhesion molecules	-5.0379
Nfasc	Cell adhesion molecules	-4.48348
Mpzl1	Cell adhesion molecules	-4.37285
Selp	Cell adhesion molecules	-3.47139
Itga8	Cell adhesion molecules	-4.04498
Siglec1	Cell adhesion molecules	-4.86923
Vcam1	Cell adhesion molecules	-4.59021
Ptprd	Cell adhesion molecules	-3.56773
Cd22	Cell adhesion molecules	-3.81277
L1cam	Cell adhesion molecules	-4.27848
Cdh5	Cell adhesion molecules	-3.05283
Jam3	Cell adhesion molecules	-4.46533
Cadm1	Cell adhesion molecules	-4.72685
Nrxn2	Cell adhesion molecules	-4.22369
Ntng2	Cell adhesion molecules	-3.38772
Cd99l2	Cell adhesion molecules	-3.05778
H2-Q4	Cell adhesion molecules	-3.27984
Icam1	Cell adhesion molecules	-3.62138
H2-DMb2	Cell adhesion molecules	-3.27751
Cldn11	Cell adhesion molecules	-3.10869
F11r	Cell adhesion molecules	-4.68738
Pvr	Cell adhesion molecules	-4.63393
Lrrc4b	Cell adhesion molecules	-3.33191
Cldn8	Cell adhesion molecules	-3.81468
Lrrc4c	Cell adhesion molecules	-3.33937
Cntn2	Cell adhesion molecules	-4.32738
H2-T24	Cell adhesion molecules	-3.52607
Cldn23	Cell adhesion molecules	-2.99017
Nectin2	Cell adhesion molecules	-4.65663
Nrxn3	Cell adhesion molecules	-4.69283
Cldn9	Cell adhesion molecules	-4.56274
H2-Q10	Cell adhesion molecules	-3.13723
Cldn3	Cell adhesion molecules	-4.46412
Gm8909	Cell adhesion molecules	-3.03056
H2-Q6	Cell adhesion molecules	-2.96994
H2-T10	Cell adhesion molecules	-3.31827
Gm11127	Cell adhesion molecules	-3.08953
H2-Q1	Cell adhesion molecules	-3.18026
Itga5	ECM-receptor interaction	-3.39944
Col6a1	ECM-receptor interaction	-4.01698
Col1a1	ECM-receptor interaction	-4.41599
Itga3	ECM-receptor interaction	-3.11954
Vwf	ECM-receptor interaction	-4.34195
Lamb1	ECM-receptor interaction	-3.35625
Cd44	ECM-receptor interaction	-4.19348
Lama5	ECM-receptor interaction	-5.11843
Vtn	ECM-receptor interaction	-3.7269
Col6a2	ECM-receptor interaction	-3.93463
Sdc1	ECM-receptor interaction	-3.13938
Itgb4	ECM-receptor interaction	-3.97226
Thbs2	ECM-receptor interaction	-3.54652
Fn1	ECM-receptor interaction	-3.11249
Lamc1	ECM-receptor interaction	-3.28611
Itga8	ECM-receptor interaction	-4.04498
Lamc3	ECM-receptor interaction	-4.24456
Tnc	ECM-receptor interaction	-3.50642
Col9a2	ECM-receptor interaction	-4.3434
Hspg2	ECM-receptor interaction	-3.5026
Col1a2	ECM-receptor interaction	-4.29341
Tnxb	ECM-receptor interaction	-4.27875
Thbs1	ECM-receptor interaction	-3.77235
Agrn	ECM-receptor interaction	-3.70835
Itga1	ECM-receptor interaction	-3.58696
Col6a3	ECM-receptor interaction	-4.48223
Sv2c	ECM-receptor interaction	-4.88287
Lamb2	ECM-receptor interaction	-3.81397
Col6a5	ECM-receptor interaction	-3.76847
Itga5	Focal adhesion	-3.39944
Col6a1	Focal adhesion	-4.01698
Col1a1	Focal adhesion	-4.41599
Itga3	Focal adhesion	-3.11954
Vwf	Focal adhesion	-4.34195
Lamb1	Focal adhesion	-3.35625
Ppp1cc	Focal adhesion	-4.45799
Cav1	Focal adhesion	-3.35107
Met	Focal adhesion	-3.72433
Vav2	Focal adhesion	-4.32133
Lama5	Focal adhesion	-5.11843
Vtn	Focal adhesion	-3.7269
Rac3	Focal adhesion	-3.22842
Fyn	Focal adhesion	-4.38941
Igf1	Focal adhesion	-3.72012
Egfr	Focal adhesion	-4.63487
Col6a2	Focal adhesion	-3.93463
Flt4	Focal adhesion	-4.22519
Itgb4	Focal adhesion	-3.97226
Parvb	Focal adhesion	-4.82281
Mylk	Focal adhesion	-3.92294
Thbs2	Focal adhesion	-3.54652
Fn1	Focal adhesion	-3.11249
Lamc1	Focal adhesion	-3.28611
Itga8	Focal adhesion	-4.04498
Lamc3	Focal adhesion	-4.24456
Src	Focal adhesion	-5.06868
Egf	Focal adhesion	-4.13582
Pdgfc	Focal adhesion	-3.86051
Pip5k1a	Focal adhesion	-4.51544
Tnc	Focal adhesion	-3.50642
Col9a2	Focal adhesion	-4.3434
Pdgfra	Focal adhesion	-4.44172
Pxn	Focal adhesion	-3.76543
Actb	Focal adhesion	-4.38855
Col1a2	Focal adhesion	-4.29341
Mylpf	Focal adhesion	-3.75583
Pak1	Focal adhesion	-4.10046
Pak3	Focal adhesion	-3.2526
Flna	Focal adhesion	-3.47426
Birc3	Focal adhesion	-3.53098
Pdgfd	Focal adhesion	-3.67912
Tnxb	Focal adhesion	-4.27875
Vav3	Focal adhesion	-4.03458
Myl12b	Focal adhesion	-3.19435
Thbs1	Focal adhesion	-3.77235
Itga1	Focal adhesion	-3.58696
Mapk10	Focal adhesion	-4.38685
Col6a3	Focal adhesion	-4.48223
Jun	Focal adhesion	-3.53771
Tln2	Focal adhesion	-3.91882
Lamb2	Focal adhesion	-3.81397
Actn4	Focal adhesion	-3.92595
Actg1	Focal adhesion	-3.44686
Kdr	Focal adhesion	-3.75992
Mapk3	Focal adhesion	-3.79923
Col6a5	Focal adhesion	-3.76847
Gnai3	Gap junction	-4.01765
Tubb5	Gap junction	-3.70879
Tubb1	Gap junction	-3.81804
Egfr	Gap junction	-4.63487
Adcy1	Gap junction	-5.01731
Adcy4	Gap junction	-4.54322
Adcy5	Gap junction	-5.12337
Tuba1b	Gap junction	-4.15078
Csnk1d	Gap junction	-3.27368
Gnas	Gap junction	-3.53415
Src	Gap junction	-5.06868
Gucy1b1	Gap junction	-4.00176
Egf	Gap junction	-4.13582
Pdgfc	Gap junction	-3.86051
Pdgfra	Gap junction	-4.44172
Adcy7	Gap junction	-4.33808
Pdgfd	Gap junction	-3.67912
Tubb4b	Gap junction	-3.15347
Tuba1c	Gap junction	-3.23772
Tubb2b	Gap junction	-3.72769
Gja1	Gap junction	-3.46373
Tubb2a	Gap junction	-3.57174
Tubb3	Gap junction	-3.95692
Tubb4a	Gap junction	-4.25125
Mapk3	Gap junction	-3.79923
Gjd2	Gap junction	-3.89548
Tuba1a	Gap junction	-4.67062
Cox5a	Huntington disease	-1.64452
Sdhd	Huntington disease	-1.9265
Pparg	Huntington disease	-1.7947
Tubb6	Huntington disease	-2.95832
Tubb5	Huntington disease	-3.70879
Psmc3	Huntington disease	-3.3043
Ndufb2	Huntington disease	-3.83663
Ap2a2	Huntington disease	-2.79446
Atp5d	Huntington disease	-1.97585
Bax	Huntington disease	-3.11291
Polr2e	Huntington disease	-2.81464
Ndufs3	Huntington disease	-2.34188
Psmd4	Huntington disease	-2.34057
Psmb4	Huntington disease	-3.53868
Psmd2	Huntington disease	-3.30407
Stx1a	Huntington disease	-2.29036
Ap2s1	Huntington disease	-2.42717
Cox4i2	Huntington disease	-3.24516
Ndufs2	Huntington disease	-2.02707
Ndufa2	Huntington disease	-2.67551
Psmb1	Huntington disease	-2.92869
Psma2	Huntington disease	-2.24432
Atp5e	Huntington disease	-2.3431
Tubb1	Huntington disease	-3.81804
Slc25a5	Huntington disease	-1.90509
Ndufa1	Huntington disease	-3.61761
Psmd3	Huntington disease	-1.81434
Psmd11	Huntington disease	-3.96898
Cox7c	Huntington disease	-2.07871
Psmb6	Huntington disease	-4.30833
Gpx3	Huntington disease	-4.76471
Polr2i	Huntington disease	-2.53831
Ndufa12	Huntington disease	-3.13565
Ndufs7	Huntington disease	-1.54723
Uqcr11	Huntington disease	-2.0043
Vdac1	Huntington disease	-4.51661
Psmc5	Huntington disease	-1.77596
Psmd12	Huntington disease	-3.19692
Dlg4	Huntington disease	-4.36944
Polr2h	Huntington disease	-2.60968
Psma6	Huntington disease	-3.15848
Psmc1	Huntington disease	-3.34484
Uqcrb	Huntington disease	-2.09282
Psmd6	Huntington disease	-3.70403
Gpx8	Huntington disease	-3.4419
Vdac2	Huntington disease	-1.61239
Psmc6	Huntington disease	-1.75849
Ndufb9	Huntington disease	-1.53411
Ndufa6	Huntington disease	-2.58857
Cyc1	Huntington disease	-1.52633
Ndufb4	Huntington disease	-1.63262
Ap2m1	Huntington disease	-3.80209
Atp5o	Huntington disease	-1.78692
Sod1	Huntington disease	-4.02983
Tuba1b	Huntington disease	-4.15078
Dctn4	Huntington disease	-1.93047
Plcb3	Huntington disease	-2.78108
Ndufb8	Huntington disease	-2.19277
Actr1a	Huntington disease	-2.86228
Dctn2	Huntington disease	-2.87514
Psmd13	Huntington disease	-2.96351
Uqcrc1	Huntington disease	-1.95354
Ndufb3	Huntington disease	-1.79641
Tuba4a	Huntington disease	-2.31031
Psmd1	Huntington disease	-3.51111
Psmb7	Huntington disease	-2.81015
Ndufa8	Huntington disease	-2.14968
Psmd14	Huntington disease	-2.9321
Traf2	Huntington disease	-4.81163
Psma7	Huntington disease	-3.25685
Creb3l4	Huntington disease	-4.9304
Dctn3	Huntington disease	-2.95746
Creb3	Huntington disease	-2.265
Clta	Huntington disease	-2.19554
Psmb2	Huntington disease	-3.16492
Casp9	Huntington disease	-4.03885
Psmc2	Huntington disease	-1.67669
Rest	Huntington disease	-3.52549
Ndufa4	Huntington disease	-1.88476
Psmd8	Huntington disease	-2.947
Psmc4	Huntington disease	-2.38316
Psma1	Huntington disease	-3.59456
Ndufb11	Huntington disease	-2.33263
Cox7b	Huntington disease	-1.83612
Slc25a4	Huntington disease	-1.8888
Polr2c	Huntington disease	-2.04438
Dctn1	Huntington disease	-1.85336
Psma4	Huntington disease	-3.90609
Cox7a2	Huntington disease	-1.76605
Pik3r4	Huntington disease	-4.49796
Polr2f	Huntington disease	-2.98146
Dnah8	Huntington disease	-3.51928
Ndufb7	Huntington disease	-1.89274
Creb3l3	Huntington disease	-2.19699
Ap2b1	Huntington disease	-1.9149
Ndufa3	Huntington disease	-3.0955
Cox8a	Huntington disease	-1.92656
Ndufa13	Huntington disease	-1.76831
Cox6b1	Huntington disease	-2.55232
Tubb4b	Huntington disease	-3.15347
Ndufc1	Huntington disease	-2.39906
Atg101	Huntington disease	-1.92417
Actr1b	Huntington disease	-3.87628
Tgm2	Huntington disease	-3.21599
Ndufv1	Huntington disease	-1.97251
Uqcrfs1	Huntington disease	-1.69101
Polr2l	Huntington disease	-2.98036
Adrm1	Huntington disease	-3.1144
Psmd7	Huntington disease	-2.96422
Polr2j	Huntington disease	-2.60368
Ndufb10	Huntington disease	-1.72846
Ndufa4l2	Huntington disease	-3.19744
Map3k10	Huntington disease	-3.69583
Cox6a1	Huntington disease	-2.2444
Sem1	Huntington disease	-2.47169
Tuba1c	Huntington disease	-3.23772
Kcnj10	Huntington disease	-3.52407
Uqcrq	Huntington disease	-2.31312
Tubb2b	Huntington disease	-3.72769
Polr2k	Huntington disease	-3.23161
Mapk10	Huntington disease	-4.38685
Cltb	Huntington disease	-3.37186
Dnah9	Huntington disease	-1.5788
Sdhc	Huntington disease	-3.98526
Tubb2a	Huntington disease	-3.57174
Uqcr10	Huntington disease	-2.32968
Trp53	Huntington disease	-3.07246
Cox5b	Huntington disease	-3.33533
Tubb3	Huntington disease	-3.95692
Tubb4a	Huntington disease	-4.25125
Cycs	Huntington disease	-2.80361
Gpx1	Huntington disease	-3.16247
Uqcrh	Huntington disease	-2.19575
Psma5	Huntington disease	-3.33146
Psmb3	Huntington disease	-3.30394
Polr2g	Huntington disease	-3.16177
Tuba1a	Huntington disease	-4.67062
Kif5a	Huntington disease	-5.17555
Dnah7a	Huntington disease	-5.1273
Inpp5k	Inositol phosphate metabolism	2.70924
Mtmr1	Inositol phosphate metabolism	3.13824
Pik3cg	Inositol phosphate metabolism	4.55809
Mtmr6	Inositol phosphate metabolism	4.62348
Synj1	Inositol phosphate metabolism	4.47873
Synj2	Inositol phosphate metabolism	3.70793
Pip5k1b	Inositol phosphate metabolism	3.68022
Minpp1	Inositol phosphate metabolism	2.8788
Inpp5a	Inositol phosphate metabolism	5.09576
Pikfyve	Inositol phosphate metabolism	4.82674
Inpp1	Inositol phosphate metabolism	3.72671
Inpp4a	Inositol phosphate metabolism	4.95941
Pik3c2b	Inositol phosphate metabolism	4.99507
Pip4k2a	Inositol phosphate metabolism	4.9134
Itpka	Inositol phosphate metabolism	3.23972
Impa1	Inositol phosphate metabolism	2.91945
Inpp5b	Inositol phosphate metabolism	3.91105
Pi4k2b	Inositol phosphate metabolism	5.11165
Pik3c2a	Inositol phosphate metabolism	2.69891
Mtm1	Inositol phosphate metabolism	3.73583
Pik3cb	Inositol phosphate metabolism	3.86427
Inppl1	Inositol phosphate metabolism	3.07702
Pik3c3	Inositol phosphate metabolism	4.98254
Plcg2	Inositol phosphate metabolism	4.83642
Mtmr3	Inositol phosphate metabolism	3.20764
Pip5k1c	Inositol phosphate metabolism	2.96913
Fig4	Inositol phosphate metabolism	2.87006
Itpkb	Inositol phosphate metabolism	3.73898
Pik3cd	Inositol phosphate metabolism	3.76292
Plcb2	Inositol phosphate metabolism	2.7155
Ipmk	Inositol phosphate metabolism	3.96102
Gnai3	Leukocyte transendothelial migration	-4.01765
Cldn15	Leukocyte transendothelial migration	-3.51442
Esam	Leukocyte transendothelial migration	-3.15498
Cyba	Leukocyte transendothelial migration	-3.61393
Vav2	Leukocyte transendothelial migration	-4.32133
Cldn7	Leukocyte transendothelial migration	-3.92468
Pecam1	Leukocyte transendothelial migration	-3.16303
Cldn10	Leukocyte transendothelial migration	-4.15347
Rapgef3	Leukocyte transendothelial migration	-4.43508
Mapk12	Leukocyte transendothelial migration	-3.31427
Cldn6	Leukocyte transendothelial migration	-5.0379
Vcam1	Leukocyte transendothelial migration	-4.59021
Pxn	Leukocyte transendothelial migration	-3.76543
Actb	Leukocyte transendothelial migration	-4.38855
Mylpf	Leukocyte transendothelial migration	-3.75583
Msn	Leukocyte transendothelial migration	-3.15403
Mmp2	Leukocyte transendothelial migration	-3.38671
Cdh5	Leukocyte transendothelial migration	-3.05283
Jam3	Leukocyte transendothelial migration	-4.46533
Thy1	Leukocyte transendothelial migration	-4.85391
Vav3	Leukocyte transendothelial migration	-4.03458
Myl12b	Leukocyte transendothelial migration	-3.19435
Cd99l2	Leukocyte transendothelial migration	-3.05778
Icam1	Leukocyte transendothelial migration	-3.62138
Cldn11	Leukocyte transendothelial migration	-3.10869
Ctnna1	Leukocyte transendothelial migration	-4.34537
F11r	Leukocyte transendothelial migration	-4.68738
Cxcr4	Leukocyte transendothelial migration	-3.07245
Cldn8	Leukocyte transendothelial migration	-3.81468
Ezr	Leukocyte transendothelial migration	-3.53622
Mapk11	Leukocyte transendothelial migration	-3.85148
Actn4	Leukocyte transendothelial migration	-3.92595
Cldn23	Leukocyte transendothelial migration	-2.99017
Cxcl12	Leukocyte transendothelial migration	-3.17857
Actg1	Leukocyte transendothelial migration	-3.44686
Ctnna2	Leukocyte transendothelial migration	-4.9534
Cldn9	Leukocyte transendothelial migration	-4.56274
Cldn3	Leukocyte transendothelial migration	-4.46412
Ncf4	Leukocyte transendothelial migration	-3.71915
Gcg	Neuroactive ligand-receptor interaction	-3.80415
Crhr2	Neuroactive ligand-receptor interaction	-4.74741
Sst	Neuroactive ligand-receptor interaction	-4.27467
Pgrmc1	Neuroactive ligand-receptor interaction	-3.62879
Pyy	Neuroactive ligand-receptor interaction	-4.44064
Ppy	Neuroactive ligand-receptor interaction	-3.43517
Vip	Neuroactive ligand-receptor interaction	-4.91546
Adora2a	Neuroactive ligand-receptor interaction	-3.30602
Bdkrb2	Neuroactive ligand-receptor interaction	-3.6775
Ednrb	Neuroactive ligand-receptor interaction	-3.56404
Lynx1	Neuroactive ligand-receptor interaction	-5.0823
C3	Neuroactive ligand-receptor interaction	-4.18801
Adcyap1	Neuroactive ligand-receptor interaction	-3.95863
Grp	Neuroactive ligand-receptor interaction	-4.31569
Gal	Neuroactive ligand-receptor interaction	-4.80071
Avpr1b	Neuroactive ligand-receptor interaction	-3.58617
Pdyn	Neuroactive ligand-receptor interaction	-3.00042
Edn3	Neuroactive ligand-receptor interaction	-3.94627
Tacr3	Neuroactive ligand-receptor interaction	-4.16731
Edn2	Neuroactive ligand-receptor interaction	-3.54055
P2rx7	Neuroactive ligand-receptor interaction	-3.36592
P2rx2	Neuroactive ligand-receptor interaction	-3.82802
Adcyap1r1	Neuroactive ligand-receptor interaction	-4.74683
Npy	Neuroactive ligand-receptor interaction	-4.85146
Chrna7	Neuroactive ligand-receptor interaction	-3.44196
Ednra	Neuroactive ligand-receptor interaction	-3.53842
Grik4	Neuroactive ligand-receptor interaction	-4.29691
Chrna3	Neuroactive ligand-receptor interaction	-4.31034
Pth1r	Neuroactive ligand-receptor interaction	-3.74233
Vipr1	Neuroactive ligand-receptor interaction	-5.05045
Chrm1	Neuroactive ligand-receptor interaction	-4.07318
Gabrb3	Neuroactive ligand-receptor interaction	-3.41751
P2ry14	Neuroactive ligand-receptor interaction	-4.78199
Try5	Neuroactive ligand-receptor interaction	-4.21826
Vgf	Neuroactive ligand-receptor interaction	-2.94855
Gabbr2	Neuroactive ligand-receptor interaction	-3.19437
Chrnb1	Neuroactive ligand-receptor interaction	-4.78372
Iapp	Neuroactive ligand-receptor interaction	-2.81753
Tspo	Neuroactive ligand-receptor interaction	-3.85304
Ptgir	Neuroactive ligand-receptor interaction	-3.11755
S1pr2	Neuroactive ligand-receptor interaction	-4.52672
Aplnr	Neuroactive ligand-receptor interaction	-3.13485
S1pr1	Neuroactive ligand-receptor interaction	-4.43496
Penk	Neuroactive ligand-receptor interaction	-3.27861
Chrm2	Neuroactive ligand-receptor interaction	-4.58135
Adrb2	Neuroactive ligand-receptor interaction	-5.00305
F2r	Neuroactive ligand-receptor interaction	-3.63703
Oxtr	Neuroactive ligand-receptor interaction	-2.80961
Agtr1a	Neuroactive ligand-receptor interaction	-3.58967
Pgrmc2	Neuroactive ligand-receptor interaction	-3.09632
F2rl3	Neuroactive ligand-receptor interaction	-2.91112
Htr5b	Neuroactive ligand-receptor interaction	-5.1537
Cysltr1	Neuroactive ligand-receptor interaction	-3.88064
Try4	Neuroactive ligand-receptor interaction	-2.94652
Grik2	Neuroactive ligand-receptor interaction	-4.59764
Lepr	Neuroactive ligand-receptor interaction	-4.62353
Gm5771	Neuroactive ligand-receptor interaction	-4.04987
Calcrl	Neuroactive ligand-receptor interaction	-3.04434
Tac1	Neuroactive ligand-receptor interaction	-5.09449
S1pr3	Neuroactive ligand-receptor interaction	-3.4995
Prss3	Neuroactive ligand-receptor interaction	-4.08136
Try10	Neuroactive ligand-receptor interaction	-2.89338
Itgb2	Neutrophil extracellular trap formation	2.85243
Raf1	Neutrophil extracellular trap formation	2.98026
Clcn4	Neutrophil extracellular trap formation	4.87214
Clcn5	Neutrophil extracellular trap formation	2.94479
Hdac9	Neutrophil extracellular trap formation	5.11805
Map2k1	Neutrophil extracellular trap formation	4.59216
Hdac5	Neutrophil extracellular trap formation	4.42507
Vdac3	Neutrophil extracellular trap formation	4.46053
Cybb	Neutrophil extracellular trap formation	4.38378
Ager	Neutrophil extracellular trap formation	2.75841
Ncf1	Neutrophil extracellular trap formation	4.11362
H3f3b	Neutrophil extracellular trap formation	3.3054
Hdac2	Neutrophil extracellular trap formation	3.78013
Itgb3	Neutrophil extracellular trap formation	3.63922
Syk	Neutrophil extracellular trap formation	3.77142
Tlr2	Neutrophil extracellular trap formation	3.7294
Nfkb1	Neutrophil extracellular trap formation	3.94444
Hdac1	Neutrophil extracellular trap formation	3.65443
Mtor	Neutrophil extracellular trap formation	3.49961
Hdac6	Neutrophil extracellular trap formation	3.36065
Pik3cb	Neutrophil extracellular trap formation	3.86427
Plcg2	Neutrophil extracellular trap formation	4.83642
Pik3cd	Neutrophil extracellular trap formation	3.76292
Plcb2	Neutrophil extracellular trap formation	2.7155
Tlr7	Neutrophil extracellular trap formation	2.95049
Prkca	Neutrophil extracellular trap formation	3.85246
Fcgr4	Neutrophil extracellular trap formation	3.84564
Fcgr3	Neutrophil extracellular trap formation	3.02207
H3f3a	Neutrophil extracellular trap formation	2.78271
Hmgb1	Neutrophil extracellular trap formation	4.8987
Clec7a	Neutrophil extracellular trap formation	2.64905
Cyp2j9	Ovarian steroidogenesis	-4.201
Hsd17b1	Ovarian steroidogenesis	-3.44006
Igf1	Ovarian steroidogenesis	-3.72012
Adcy1	Ovarian steroidogenesis	-5.01731
Adcy4	Ovarian steroidogenesis	-4.54322
Adcy5	Ovarian steroidogenesis	-5.12337
Cyp1b1	Ovarian steroidogenesis	-3.91604
Gnas	Ovarian steroidogenesis	-3.53415
Adcy7	Ovarian steroidogenesis	-4.33808
Ins1	Ovarian steroidogenesis	-3.87416
Scarb1	Ovarian steroidogenesis	-3.61634
Acot4	Ovarian steroidogenesis	-4.12016
Cyp2j6	Ovarian steroidogenesis	-3.49668
Pla2g4a	Ovarian steroidogenesis	-3.99673
Acot1	Ovarian steroidogenesis	-4.64093
Gnai3	Parkinson disease	-4.01765
Cox5a	Parkinson disease	-1.64452
Sdhd	Parkinson disease	-1.9265
Th	Parkinson disease	-2.08428
Tubb6	Parkinson disease	-2.95832
Tubb5	Parkinson disease	-3.70879
Uba1	Parkinson disease	-3.11212
Psmc3	Parkinson disease	-3.3043
Slc39a13	Parkinson disease	-1.7127
Daxx	Parkinson disease	-3.39155
Ndufb2	Parkinson disease	-3.83663
Atp5d	Parkinson disease	-1.97585
Keap1	Parkinson disease	-3.16146
Bax	Parkinson disease	-3.11291
Prkaca	Parkinson disease	-1.92389
Ndufs3	Parkinson disease	-2.34188
Psmd4	Parkinson disease	-2.34057
Psmb4	Parkinson disease	-3.53868
Trap1	Parkinson disease	-1.53879
Psmd2	Parkinson disease	-3.30407
Ube2g2	Parkinson disease	-3.84341
Mcu	Parkinson disease	-2.37205
Cox4i2	Parkinson disease	-3.24516
Ndufs2	Parkinson disease	-2.02707
Ndufa2	Parkinson disease	-2.67551
Psmb1	Parkinson disease	-2.92869
Psma2	Parkinson disease	-2.24432
Nfe2l2	Parkinson disease	-4.04435
Atp5e	Parkinson disease	-2.3431
Tubb1	Parkinson disease	-3.81804
Slc25a5	Parkinson disease	-1.90509
Ndufa1	Parkinson disease	-3.61761
Psmd3	Parkinson disease	-1.81434
Psmd11	Parkinson disease	-3.96898
Cox7c	Parkinson disease	-2.07871
Psmb6	Parkinson disease	-4.30833
Ubb	Parkinson disease	-2.94895
Ndufa12	Parkinson disease	-3.13565
Ndufs7	Parkinson disease	-1.54723
Uqcr11	Parkinson disease	-2.0043
Adora2a	Parkinson disease	-3.30602
Vdac1	Parkinson disease	-4.51661
Rps27a	Parkinson disease	-2.70794
Xbp1	Parkinson disease	-2.59908
Psmc5	Parkinson disease	-1.77596
Psmd12	Parkinson disease	-3.19692
Psma6	Parkinson disease	-3.15848
Eif2s1	Parkinson disease	-2.68815
Psmc1	Parkinson disease	-3.34484
Uqcrb	Parkinson disease	-2.09282
Psmd6	Parkinson disease	-3.70403
Vdac2	Parkinson disease	-1.61239
Camk2g	Parkinson disease	-2.59566
Psmc6	Parkinson disease	-1.75849
Ndufb9	Parkinson disease	-1.53411
Ndufa6	Parkinson disease	-2.58857
Cyc1	Parkinson disease	-1.52633
Ndufb4	Parkinson disease	-1.63262
Adcy5	Parkinson disease	-5.12337
Atp5o	Parkinson disease	-1.78692
Sod1	Parkinson disease	-4.02983
Tuba1b	Parkinson disease	-4.15078
Slc11a2	Parkinson disease	-4.83255
Dusp1	Parkinson disease	-4.96154
Slc39a6	Parkinson disease	-3.74935
Slc39a7	Parkinson disease	-3.45475
Sncaip	Parkinson disease	-2.72253
Maoa	Parkinson disease	-1.88476
Ndufb8	Parkinson disease	-2.19277
Psmd13	Parkinson disease	-2.96351
Uqcrc1	Parkinson disease	-1.95354
Slc39a10	Parkinson disease	-3.2098
Ndufb3	Parkinson disease	-1.79641
Tuba4a	Parkinson disease	-2.31031
Psmd1	Parkinson disease	-3.51111
Psmb7	Parkinson disease	-2.81015
Hspa5	Parkinson disease	-3.48052
Ndufa8	Parkinson disease	-2.14968
Psmd14	Parkinson disease	-2.9321
Gnas	Parkinson disease	-3.53415
Psma7	Parkinson disease	-3.25685
Ube2j1	Parkinson disease	-2.49156
Txn1	Parkinson disease	-3.3124
Psmb2	Parkinson disease	-3.16492
Casp9	Parkinson disease	-4.03885
Psmc2	Parkinson disease	-1.67669
Park7	Parkinson disease	-2.8036
Ndufa4	Parkinson disease	-1.88476
Psmd8	Parkinson disease	-2.947
Psmc4	Parkinson disease	-2.38316
Psma1	Parkinson disease	-3.59456
Ndufb11	Parkinson disease	-2.33263
Cox7b	Parkinson disease	-1.83612
Slc25a4	Parkinson disease	-1.8888
Psma4	Parkinson disease	-3.90609
Cox7a2	Parkinson disease	-1.76605
Gnai2	Parkinson disease	-1.66646
Ndufb7	Parkinson disease	-1.89274
Ndufa3	Parkinson disease	-3.0955
Cox8a	Parkinson disease	-1.92656
Ndufa13	Parkinson disease	-1.76831
Calm2	Parkinson disease	-3.56506
Cox6b1	Parkinson disease	-2.55232
Tubb4b	Parkinson disease	-3.15347
Ndufc1	Parkinson disease	-2.39906
Ndufv1	Parkinson disease	-1.97251
Uqcrfs1	Parkinson disease	-1.69101
Adrm1	Parkinson disease	-3.1144
Psmd7	Parkinson disease	-2.96422
Slc39a5	Parkinson disease	-2.57401
Ndufb10	Parkinson disease	-1.72846
Ndufa4l2	Parkinson disease	-3.19744
Cox6a1	Parkinson disease	-2.2444
Sem1	Parkinson disease	-2.47169
Tuba1c	Parkinson disease	-3.23772
Uqcrq	Parkinson disease	-2.31312
Tubb2b	Parkinson disease	-3.72769
Mapk10	Parkinson disease	-4.38685
Camk2d	Parkinson disease	-4.26767
Slc39a8	Parkinson disease	-2.82976
Ryr3	Parkinson disease	-3.01779
Sdhc	Parkinson disease	-3.98526
Tubb2a	Parkinson disease	-3.57174
Uqcr10	Parkinson disease	-2.32968
Trp53	Parkinson disease	-3.07246
Cox5b	Parkinson disease	-3.33533
Tubb3	Parkinson disease	-3.95692
Tubb4a	Parkinson disease	-4.25125
Cycs	Parkinson disease	-2.80361
Uqcrh	Parkinson disease	-2.19575
Htra2	Parkinson disease	-2.45771
Psma5	Parkinson disease	-3.33146
Psmb3	Parkinson disease	-3.30394
Tuba1a	Parkinson disease	-4.67062
Kif5a	Parkinson disease	-5.17555
Dgke	Phosphatidylinositol signaling system	4.83252
Mtmr1	Phosphatidylinositol signaling system	3.13824
Mtmr6	Phosphatidylinositol signaling system	4.62348
Synj1	Phosphatidylinositol signaling system	4.47873
Synj2	Phosphatidylinositol signaling system	3.70793
Pip5k1b	Phosphatidylinositol signaling system	3.68022
Inpp5a	Phosphatidylinositol signaling system	5.09576
Pikfyve	Phosphatidylinositol signaling system	4.82674
Inpp1	Phosphatidylinositol signaling system	3.72671
Inpp4a	Phosphatidylinositol signaling system	4.95941
Pik3c2b	Phosphatidylinositol signaling system	4.99507
Pip4k2a	Phosphatidylinositol signaling system	4.9134
Itpka	Phosphatidylinositol signaling system	3.23972
Impa1	Phosphatidylinositol signaling system	2.91945
Pip4p2	Phosphatidylinositol signaling system	4.47581
Inpp5b	Phosphatidylinositol signaling system	3.91105
Pi4k2b	Phosphatidylinositol signaling system	5.11165
Cds1	Phosphatidylinositol signaling system	4.76777
Itpr1	Phosphatidylinositol signaling system	4.91867
Itpr2	Phosphatidylinositol signaling system	3.52689
Mtm1	Phosphatidylinositol signaling system	3.73583
Pik3cb	Phosphatidylinositol signaling system	3.86427
Ip6k1	Phosphatidylinositol signaling system	3.93834
Inppl1	Phosphatidylinositol signaling system	3.07702
Pik3c3	Phosphatidylinositol signaling system	4.98254
Plcg2	Phosphatidylinositol signaling system	4.83642
Mtmr3	Phosphatidylinositol signaling system	3.20764
Pip5k1c	Phosphatidylinositol signaling system	2.96913
Dgkb	Phosphatidylinositol signaling system	4.22678
Itpkb	Phosphatidylinositol signaling system	3.73898
Pik3cd	Phosphatidylinositol signaling system	3.76292
Dgkz	Phosphatidylinositol signaling system	4.11855
Itpr3	Phosphatidylinositol signaling system	4.15297
Prkca	Phosphatidylinositol signaling system	3.85246
Ipmk	Phosphatidylinositol signaling system	3.96102
Dgkd	Phosphatidylinositol signaling system	2.8657
Cav2	Prion disease	-2.80069
Cox5a	Prion disease	-1.64452
Sdhd	Prion disease	-1.9265
Tubb6	Prion disease	-2.95832
Tubb5	Prion disease	-3.70879
Psmc3	Prion disease	-3.3043
Ndufb2	Prion disease	-3.83663
Grin2d	Prion disease	-2.25158
Atp5d	Prion disease	-1.97585
Bax	Prion disease	-3.11291
Prkaca	Prion disease	-1.92389
Ndufs3	Prion disease	-2.34188
Psmd4	Prion disease	-2.34057
Psmb4	Prion disease	-3.53868
Cyba	Prion disease	-3.61393
Psmd2	Prion disease	-3.30407
Cav1	Prion disease	-3.35107
Mcu	Prion disease	-2.37205
Cox4i2	Prion disease	-3.24516
Ndufs2	Prion disease	-2.02707
Ndufa2	Prion disease	-2.67551
Psmb1	Prion disease	-2.92869
C8g	Prion disease	-2.52722
Psma2	Prion disease	-2.24432
Atp5e	Prion disease	-2.3431
Tubb1	Prion disease	-3.81804
Slc25a5	Prion disease	-1.90509
Ndufa1	Prion disease	-3.61761
Psmd3	Prion disease	-1.81434
Psmd11	Prion disease	-3.96898
Cox7c	Prion disease	-2.07871
Psmb6	Prion disease	-4.30833
Fyn	Prion disease	-4.38941
Ndufa12	Prion disease	-3.13565
Ndufs7	Prion disease	-1.54723
Uqcr11	Prion disease	-2.0043
Vdac1	Prion disease	-4.51661
Psmc5	Prion disease	-1.77596
Psmd12	Prion disease	-3.19692
Psma6	Prion disease	-3.15848
Eif2s1	Prion disease	-2.68815
Psmc1	Prion disease	-3.34484
Ryr2	Prion disease	-2.10774
Uqcrb	Prion disease	-2.09282
Psmd6	Prion disease	-3.70403
Vdac2	Prion disease	-1.61239
Psmc6	Prion disease	-1.75849
Ndufb9	Prion disease	-1.53411
Ndufa6	Prion disease	-2.58857
Cyc1	Prion disease	-1.52633
Mapk12	Prion disease	-3.31427
Ncam2	Prion disease	-3.14024
Ndufb4	Prion disease	-1.63262
Atp5o	Prion disease	-1.78692
Sod1	Prion disease	-4.02983
Tuba1b	Prion disease	-4.15078
Csnk2b	Prion disease	-2.63811
Bad	Prion disease	-1.58988
Stip1	Prion disease	-2.46678
Ndufb8	Prion disease	-2.19277
Psmd13	Prion disease	-2.96351
Uqcrc1	Prion disease	-1.95354
Casp12	Prion disease	-3.8074
Ndufb3	Prion disease	-1.79641
Tuba4a	Prion disease	-2.31031
Psmd1	Prion disease	-3.51111
Lamc1	Prion disease	-3.28611
Psmb7	Prion disease	-2.81015
Hspa5	Prion disease	-3.48052
Ndufa8	Prion disease	-2.14968
Psmd14	Prion disease	-2.9321
Notch1	Prion disease	-3.68672
Il1b	Prion disease	-3.8282
Psma7	Prion disease	-3.25685
Creb3l4	Prion disease	-4.9304
Creb3	Prion disease	-2.265
Psmb2	Prion disease	-3.16492
Casp9	Prion disease	-4.03885
Psmc2	Prion disease	-1.67669
Ndufa4	Prion disease	-1.88476
Psmd8	Prion disease	-2.947
Psmc4	Prion disease	-2.38316
Psma1	Prion disease	-3.59456
Ndufb11	Prion disease	-2.33263
Cacna1f	Prion disease	-4.64822
Cox7b	Prion disease	-1.83612
Slc25a4	Prion disease	-1.8888
Psma4	Prion disease	-3.90609
Cox7a2	Prion disease	-1.76605
Rac2	Prion disease	-1.70186
Ndufb7	Prion disease	-1.89274
Creb3l3	Prion disease	-2.19699
Ndufa3	Prion disease	-3.0955
Cox8a	Prion disease	-1.92656
Ndufa13	Prion disease	-1.76831
Cox6b1	Prion disease	-2.55232
Tubb4b	Prion disease	-3.15347
C1qa	Prion disease	-3.54017
Ndufc1	Prion disease	-2.39906
Ndufv1	Prion disease	-1.97251
Uqcrfs1	Prion disease	-1.69101
Adrm1	Prion disease	-3.1144
Psmd7	Prion disease	-2.96422
Ndufb10	Prion disease	-1.72846
Ndufa4l2	Prion disease	-3.19744
Cox6a1	Prion disease	-2.2444
Sem1	Prion disease	-2.47169
Tuba1c	Prion disease	-3.23772
Uqcrq	Prion disease	-2.31312
Tubb2b	Prion disease	-3.72769
Mapk10	Prion disease	-4.38685
Mapk11	Prion disease	-3.85148
Ryr3	Prion disease	-3.01779
Sdhc	Prion disease	-3.98526
Tubb2a	Prion disease	-3.57174
Uqcr10	Prion disease	-2.32968
Hspa2	Prion disease	-4.24785
Cox5b	Prion disease	-3.33533
Tubb3	Prion disease	-3.95692
Tubb4a	Prion disease	-4.25125
Mapk3	Prion disease	-3.79923
Cycs	Prion disease	-2.80361
Uqcrh	Prion disease	-2.19575
Psma5	Prion disease	-3.33146
Psmb3	Prion disease	-3.30394
Ncf4	Prion disease	-3.71915
Tuba1a	Prion disease	-4.67062
Kif5a	Prion disease	-5.17555
Prnp	Prion disease	-1.82121
Hspa1b	Prion disease	-3.24319
Hspa1a	Prion disease	-2.98191
Psmc3	Proteasome	-3.3043
Psmd4	Proteasome	-2.34057
Psmb4	Proteasome	-3.53868
Psmd2	Proteasome	-3.30407
Psmb1	Proteasome	-2.92869
Psma2	Proteasome	-2.24432
Psmd3	Proteasome	-1.81434
Psmd11	Proteasome	-3.96898
Psmb6	Proteasome	-4.30833
Psmc5	Proteasome	-1.77596
Psmd12	Proteasome	-3.19692
Psma6	Proteasome	-3.15848
Psmc1	Proteasome	-3.34484
Psmd6	Proteasome	-3.70403
Psmc6	Proteasome	-1.75849
Psmb8	Proteasome	-2.14504
Psmd13	Proteasome	-2.96351
Psmd1	Proteasome	-3.51111
Psmb7	Proteasome	-2.81015
Psmd14	Proteasome	-2.9321
Psma7	Proteasome	-3.25685
Psmb2	Proteasome	-3.16492
Psmc2	Proteasome	-1.67669
Pomp	Proteasome	-2.21028
Psmd8	Proteasome	-2.947
Psmc4	Proteasome	-2.38316
Psma1	Proteasome	-3.59456
Psma4	Proteasome	-3.90609
Adrm1	Proteasome	-3.1144
Psmd7	Proteasome	-2.96422
Sem1	Proteasome	-2.47169
Psma5	Proteasome	-3.33146
Psmb3	Proteasome	-3.30394
Psme2b	Proteasome	-2.27313
Slc7a7	Protein digestion and absorption	-4.09551
Col6a1	Protein digestion and absorption	-4.01698
Col18a1	Protein digestion and absorption	-4.26468
Col1a1	Protein digestion and absorption	-4.41599
Slc1a5	Protein digestion and absorption	-4.26597
Col5a3	Protein digestion and absorption	-4.0673
Atp1a2	Protein digestion and absorption	-4.94963
Kcnq1	Protein digestion and absorption	-2.36002
Slc3a2	Protein digestion and absorption	-4.19168
Cpb1	Protein digestion and absorption	-2.68123
Col20a1	Protein digestion and absorption	-4.20015
Col6a2	Protein digestion and absorption	-3.93463
Slc7a8	Protein digestion and absorption	-4.66969
Col14a1	Protein digestion and absorption	-3.82928
Kcnk5	Protein digestion and absorption	-3.43878
Cela3b	Protein digestion and absorption	-3.22339
Slc1a1	Protein digestion and absorption	-2.28667
Col7a1	Protein digestion and absorption	-2.86897
Col5a2	Protein digestion and absorption	-3.70925
Col3a1	Protein digestion and absorption	-3.81298
Col5a1	Protein digestion and absorption	-4.32328
Mme	Protein digestion and absorption	-4.11695
Col15a1	Protein digestion and absorption	-3.4214
Col9a2	Protein digestion and absorption	-4.3434
Col1a2	Protein digestion and absorption	-4.29341
Eln	Protein digestion and absorption	-4.62475
2210010C04Rik	Protein digestion and absorption	-2.55159
Col4a1	Protein digestion and absorption	-2.27882
Col4a2	Protein digestion and absorption	-2.72193
Ctrl	Protein digestion and absorption	-2.79513
Ctrb1	Protein digestion and absorption	-3.12633
Col12a1	Protein digestion and absorption	-4.16378
Try5	Protein digestion and absorption	-4.21826
Atp1a3	Protein digestion and absorption	-2.52293
Col27a1	Protein digestion and absorption	-4.46152
Col6a3	Protein digestion and absorption	-4.48223
Try4	Protein digestion and absorption	-2.94652
Cpa1	Protein digestion and absorption	-2.87909
Prss2	Protein digestion and absorption	-2.74612
Gm5771	Protein digestion and absorption	-4.04987
Col13a1	Protein digestion and absorption	-4.43051
Col8a1	Protein digestion and absorption	-4.17538
Col28a1	Protein digestion and absorption	-3.43779
Prss3	Protein digestion and absorption	-4.08136
Try10	Protein digestion and absorption	-2.89338
Cpa2	Protein digestion and absorption	-3.14701
Col6a5	Protein digestion and absorption	-3.76847
Srp14	Protein export	-2.78969
Srp19	Protein export	-3.33058
Srp68	Protein export	-2.62417
Spcs1	Protein export	-2.91674
Sec11c	Protein export	-3.20834
Sec11a	Protein export	-3.52671
Srp9	Protein export	-2.79236
Hspa5	Protein export	-3.48052
Sec61a1	Protein export	-2.3
Srpr	Protein export	-2.74903
Spcs2	Protein export	-2.68271
Srp72	Protein export	-3.1221
Sec61b	Protein export	-2.37125
Spcs3	Protein export	-3.23877
Sec61g	Protein export	-3.41319
Srp54c	Protein export	-3.19343
Dnajc5	Protein processing in endoplasmic reticulum	-4.41094
Ssr4	Protein processing in endoplasmic reticulum	-3.07477
Bcap31	Protein processing in endoplasmic reticulum	-2.19936
Prkcsh	Protein processing in endoplasmic reticulum	-3.22464
Rad23a	Protein processing in endoplasmic reticulum	-2.62059
Calr	Protein processing in endoplasmic reticulum	-3.29999
Bax	Protein processing in endoplasmic reticulum	-3.11291
Dnajb11	Protein processing in endoplasmic reticulum	-3.7138
Eif2ak4	Protein processing in endoplasmic reticulum	-3.4967
Ubqln1	Protein processing in endoplasmic reticulum	-2.18981
Ubqln4	Protein processing in endoplasmic reticulum	-2.89629
Derl3	Protein processing in endoplasmic reticulum	-3.95383
Ube2g2	Protein processing in endoplasmic reticulum	-3.84341
Rnf5	Protein processing in endoplasmic reticulum	-2.84072
Nfe2l2	Protein processing in endoplasmic reticulum	-4.04435
Erlec1	Protein processing in endoplasmic reticulum	-3.26789
Sar1b	Protein processing in endoplasmic reticulum	-3.20904
Rnf185	Protein processing in endoplasmic reticulum	-3.05187
Xbp1	Protein processing in endoplasmic reticulum	-2.59908
Pdia6	Protein processing in endoplasmic reticulum	-3.79097
Sel1l	Protein processing in endoplasmic reticulum	-3.06102
Eif2s1	Protein processing in endoplasmic reticulum	-2.68815
Lman2	Protein processing in endoplasmic reticulum	-2.95037
Dnajc3	Protein processing in endoplasmic reticulum	-2.47763
Dad1	Protein processing in endoplasmic reticulum	-2.99798
Eif2ak2	Protein processing in endoplasmic reticulum	-2.44502
Syvn1	Protein processing in endoplasmic reticulum	-3.67528
Capn1	Protein processing in endoplasmic reticulum	-2.54512
P4hb	Protein processing in endoplasmic reticulum	-2.24066
Pdia4	Protein processing in endoplasmic reticulum	-3.92551
Casp12	Protein processing in endoplasmic reticulum	-3.8074
Tram1	Protein processing in endoplasmic reticulum	-3.54398
Dnajb2	Protein processing in endoplasmic reticulum	-2.73796
Hspa5	Protein processing in endoplasmic reticulum	-3.48052
Traf2	Protein processing in endoplasmic reticulum	-4.81163
Dnajc10	Protein processing in endoplasmic reticulum	-3.43104
Pdia3	Protein processing in endoplasmic reticulum	-2.89283
Rrbp1	Protein processing in endoplasmic reticulum	-3.12365
Sec23b	Protein processing in endoplasmic reticulum	-3.63638
Nsfl1c	Protein processing in endoplasmic reticulum	-2.85433
Rpn2	Protein processing in endoplasmic reticulum	-1.93947
Ssr3	Protein processing in endoplasmic reticulum	-2.87705
Ube2j1	Protein processing in endoplasmic reticulum	-2.49156
Dnaja1	Protein processing in endoplasmic reticulum	-2.81311
Bag1	Protein processing in endoplasmic reticulum	-1.94925
Vcp	Protein processing in endoplasmic reticulum	-3.02968
Plaa	Protein processing in endoplasmic reticulum	-3.64707
Ddost	Protein processing in endoplasmic reticulum	-2.84829
Erp29	Protein processing in endoplasmic reticulum	-3.19321
Hsph1	Protein processing in endoplasmic reticulum	-1.94809
Mogs	Protein processing in endoplasmic reticulum	-3.91139
Rpn1	Protein processing in endoplasmic reticulum	-3.69452
Sec61a1	Protein processing in endoplasmic reticulum	-2.3
Edem1	Protein processing in endoplasmic reticulum	-3.75689
Amfr	Protein processing in endoplasmic reticulum	-1.99144
Herpud1	Protein processing in endoplasmic reticulum	-3.64993
Cryab	Protein processing in endoplasmic reticulum	-3.81649
Hyou1	Protein processing in endoplasmic reticulum	-3.67359
Stt3a	Protein processing in endoplasmic reticulum	-2.04767
Tmem258	Protein processing in endoplasmic reticulum	-3.27331
Man1b1	Protein processing in endoplasmic reticulum	-2.10247
Edem2	Protein processing in endoplasmic reticulum	-4.65947
Txndc5	Protein processing in endoplasmic reticulum	-2.65503
Sec24d	Protein processing in endoplasmic reticulum	-3.74925
Sec24c	Protein processing in endoplasmic reticulum	-1.99241
Wfs1	Protein processing in endoplasmic reticulum	-4.43881
Nploc4	Protein processing in endoplasmic reticulum	-3.10402
Ppp1r15a	Protein processing in endoplasmic reticulum	-4.57755
Os9	Protein processing in endoplasmic reticulum	-4.13512
Ostc	Protein processing in endoplasmic reticulum	-2.7738
Fbxo2	Protein processing in endoplasmic reticulum	-2.44621
Uggt2	Protein processing in endoplasmic reticulum	-3.36949
Tram1l1	Protein processing in endoplasmic reticulum	-4.25515
Preb	Protein processing in endoplasmic reticulum	-2.44517
Mapk10	Protein processing in endoplasmic reticulum	-4.38685
Ckap4	Protein processing in endoplasmic reticulum	-3.85922
Ubqln2	Protein processing in endoplasmic reticulum	-4.67769
Sec31b	Protein processing in endoplasmic reticulum	-5.02425
Sec61b	Protein processing in endoplasmic reticulum	-2.37125
Bak1	Protein processing in endoplasmic reticulum	-2.69013
Hspa2	Protein processing in endoplasmic reticulum	-4.24785
Hspbp1	Protein processing in endoplasmic reticulum	-2.8841
Ganab	Protein processing in endoplasmic reticulum	-3.60205
Ubxn1	Protein processing in endoplasmic reticulum	-2.39112
Selenos	Protein processing in endoplasmic reticulum	-3.9152
Sec61g	Protein processing in endoplasmic reticulum	-3.41319
Hspa1b	Protein processing in endoplasmic reticulum	-3.24319
Hspa1a	Protein processing in endoplasmic reticulum	-2.98191
Rpl13	Ribosome	-2.3715
Mrpl10	Ribosome	-2.34327
Mrpl2	Ribosome	-2.33971
Mrpl4	Ribosome	-2.37032
Rps11	Ribosome	-2.48596
Rpl8	Ribosome	-1.64232
Rps9	Ribosome	-2.34653
Rplp1	Ribosome	-1.63803
Rpl10	Ribosome	-1.91669
Rps15a	Ribosome	-3.6839
Rps25	Ribosome	-2.69345
Rpl15	Ribosome	-2.19498
Rps5	Ribosome	-1.62852
Rpl19	Ribosome	-1.55762
Rps27a	Ribosome	-2.70794
Mrpl36	Ribosome	-1.8244
Mrpl13	Ribosome	-2.00673
Mrpl14	Ribosome	-4.63709
Mrps18a	Ribosome	-2.19842
Mrpl28	Ribosome	-1.67012
Mrpl16	Ribosome	-1.87489
Mrpl21	Ribosome	-3.54193
Mrpl11	Ribosome	-3.52644
Rps24	Ribosome	-1.47525
Rps26	Ribosome	-2.33598
Rplp2	Ribosome	-2.5583
Rpl14	Ribosome	-1.80991
Mrpl30	Ribosome	-2.27343
Mrpl9	Ribosome	-1.62797
Rps20	Ribosome	-2.3259
Rps6	Ribosome	-1.95502
Mrps15	Ribosome	-2.80834
Rpl22	Ribosome	-1.97103
Mrpl20	Ribosome	-3.2036
Rpl6	Ribosome	-2.05978
Rpl28	Ribosome	-2.17668
Rps3	Ribosome	-3.12526
Mrpl17	Ribosome	-1.95975
Rps4x	Ribosome	-1.6699
Rpl4	Ribosome	-1.80297
Rpsa	Ribosome	-3.0332
Mrpl15	Ribosome	-3.84103
Mrps17	Ribosome	-4.38438
Mrpl34	Ribosome	-2.89288
Rps29	Ribosome	-3.38954
Mrps2	Ribosome	-1.93599
Rps27l	Ribosome	-3.42676
Rps16	Ribosome	-1.91506
Rpl10a	Ribosome	-1.51824
Fau	Ribosome	-2.5525
Rps21	Ribosome	-1.91006
Mrpl12	Ribosome	-2.23128
Mrps6	Ribosome	-1.51385
Rpl37	Ribosome	-1.68182
Rpl7	Ribosome	-2.13189
Rpl18a	Ribosome	-1.86674
Rpl37a	Ribosome	-2.5479
Rpl27a	Ribosome	-1.90583
Rpl9	Ribosome	-1.68457
Rps8	Ribosome	-3.79488
Rpl36al	Ribosome	-3.30801
Mrps16	Ribosome	-1.81515
Rps27rt	Ribosome	-2.15
Rps10	Ribosome	-2.24081
Mrps21	Ribosome	-2.70176
Rpl38	Ribosome	-3.59438
Mrpl18	Ribosome	-2.65038
Rpl32	Ribosome	-2.39813
Rpl36	Ribosome	-2.4612
Mrps14	Ribosome	-2.73459
Rpl23a	Ribosome	-1.66521
Rpl18	Ribosome	-2.13933
Rpl11	Ribosome	-2.10157
Rps17	Ribosome	-2.2872
Rps12	Ribosome	-1.71178
Rpl34	Ribosome	-2.91263
Rpl17	Ribosome	-2.40043
Rpl7a	Ribosome	-2.11006
Rpl35	Ribosome	-2.52246
Rpl27	Ribosome	-2.62609
Rps15	Ribosome	-2.29018
Rps28	Ribosome	-2.34532
Rpl23	Ribosome	-2.23743
Rpl37rt	Ribosome	-1.90214
Rpl13a	Ribosome	-2.87986
Rpl36a	Ribosome	-2.46878
Rpl39	Ribosome	-1.80631
Rps27	Ribosome	-2.89677
Rps13	Ribosome	-2.02579
Rpl41	Ribosome	-2.63212
Mrpl33	Ribosome	-1.87765
Raf1	Thyroid hormone signaling pathway	2.98026
Kat2b	Thyroid hormone signaling pathway	3.37607
Tsc2	Thyroid hormone signaling pathway	3.9914
Map2k1	Thyroid hormone signaling pathway	4.59216
Prkacb	Thyroid hormone signaling pathway	2.91155
Ctnnb1	Thyroid hormone signaling pathway	2.6708
Rxra	Thyroid hormone signaling pathway	2.80771
Med13l	Thyroid hormone signaling pathway	3.41384
Ncor1	Thyroid hormone signaling pathway	2.71954
Hdac2	Thyroid hormone signaling pathway	3.78013
Slc16a10	Thyroid hormone signaling pathway	3.54274
Ncoa1	Thyroid hormone signaling pathway	3.73434
Itgb3	Thyroid hormone signaling pathway	3.63922
Hif1a	Thyroid hormone signaling pathway	2.62831
Pfkp	Thyroid hormone signaling pathway	4.64844
Thrb	Thyroid hormone signaling pathway	4.62339
Myc	Thyroid hormone signaling pathway	5.13924
Crebbp	Thyroid hormone signaling pathway	2.87391
Pdpk1	Thyroid hormone signaling pathway	2.89349
Stat1	Thyroid hormone signaling pathway	3.78964
Pfkfb2	Thyroid hormone signaling pathway	3.9226
Atp1b1	Thyroid hormone signaling pathway	2.78931
Ncoa3	Thyroid hormone signaling pathway	3.2257
Hdac1	Thyroid hormone signaling pathway	3.65443
Slc9a1	Thyroid hormone signaling pathway	3.42542
Mtor	Thyroid hormone signaling pathway	3.49961
Pik3cb	Thyroid hormone signaling pathway	3.86427
Tbc1d4	Thyroid hormone signaling pathway	4.77271
Atp1a1	Thyroid hormone signaling pathway	2.91473
Plcg2	Thyroid hormone signaling pathway	4.83642
Dio1	Thyroid hormone signaling pathway	4.91587
Rcan2	Thyroid hormone signaling pathway	3.67817
Pik3cd	Thyroid hormone signaling pathway	3.76292
Plcb2	Thyroid hormone signaling pathway	2.7155
Atp1b2	Thyroid hormone signaling pathway	4.33624
Sin3a	Thyroid hormone signaling pathway	2.84722
Foxo1	Thyroid hormone signaling pathway	3.13245
Prkca	Thyroid hormone signaling pathway	3.85246
Med12l	Thyroid hormone signaling pathway	2.98833
Thra	Thyroid hormone signaling pathway	3.87096
Ube2c	Ubiquitin mediated proteolysis	2.57768
Ddb2	Ubiquitin mediated proteolysis	2.54008
Fancl	Ubiquitin mediated proteolysis	4.52984
Cul3	Ubiquitin mediated proteolysis	3.06249
Ubc	Ubiquitin mediated proteolysis	4.85265
Anapc1	Ubiquitin mediated proteolysis	2.10569
Brca1	Ubiquitin mediated proteolysis	2.35313
Smurf2	Ubiquitin mediated proteolysis	1.42033
Trim37	Ubiquitin mediated proteolysis	1.47474
Herc4	Ubiquitin mediated proteolysis	1.69945
Fbxw11	Ubiquitin mediated proteolysis	3.42738
Ube2b	Ubiquitin mediated proteolysis	1.50147
Cdc27	Ubiquitin mediated proteolysis	2.44378
Ube2g1	Ubiquitin mediated proteolysis	2.11396
Map3k1	Ubiquitin mediated proteolysis	3.09725
Ube2e1	Ubiquitin mediated proteolysis	3.26947
Fbxo4	Ubiquitin mediated proteolysis	4.38352
Mgrn1	Ubiquitin mediated proteolysis	2.14366
Cblb	Ubiquitin mediated proteolysis	4.08513
Ube2j2	Ubiquitin mediated proteolysis	2.4959
Prkn	Ubiquitin mediated proteolysis	3.10464
Cul2	Ubiquitin mediated proteolysis	1.70445
Cdc23	Ubiquitin mediated proteolysis	3.65225
Btrc	Ubiquitin mediated proteolysis	3.12561
Huwe1	Ubiquitin mediated proteolysis	2.86675
Pias2	Ubiquitin mediated proteolysis	3.59692
Xiap	Ubiquitin mediated proteolysis	1.85405
Ube2w	Ubiquitin mediated proteolysis	2.17247
Trip12	Ubiquitin mediated proteolysis	2.03647
Ube2e3	Ubiquitin mediated proteolysis	2.37513
Ube2l6	Ubiquitin mediated proteolysis	3.30947
Traf6	Ubiquitin mediated proteolysis	2.74253
Ubox5	Ubiquitin mediated proteolysis	3.28597
Fbxw7	Ubiquitin mediated proteolysis	1.97165
Pias3	Ubiquitin mediated proteolysis	3.31665
Ube4b	Ubiquitin mediated proteolysis	1.83429
Anapc4	Ubiquitin mediated proteolysis	2.4267
Ube2k	Ubiquitin mediated proteolysis	4.16329
Rchy1	Ubiquitin mediated proteolysis	2.73108
Anapc5	Ubiquitin mediated proteolysis	2.45449
Cul1	Ubiquitin mediated proteolysis	3.48396
Herc3	Ubiquitin mediated proteolysis	2.98736
Uba3	Ubiquitin mediated proteolysis	1.62394
Det1	Ubiquitin mediated proteolysis	2.01015
Cul4b	Ubiquitin mediated proteolysis	1.68543
Cul4a	Ubiquitin mediated proteolysis	2.75048
Wwp2	Ubiquitin mediated proteolysis	4.31806
Cul5	Ubiquitin mediated proteolysis	2.6442
Ube2q2	Ubiquitin mediated proteolysis	3.47423
Pias1	Ubiquitin mediated proteolysis	2.72966
Uba7	Ubiquitin mediated proteolysis	3.01265
Vhl	Ubiquitin mediated proteolysis	4.72813
Cbl	Ubiquitin mediated proteolysis	2.84962
Uba6	Ubiquitin mediated proteolysis	1.6538
Ube2r2	Ubiquitin mediated proteolysis	2.81622
Siah1a	Ubiquitin mediated proteolysis	2.97542
Anapc10	Ubiquitin mediated proteolysis	1.98662
Pml	Ubiquitin mediated proteolysis	2.36213
Ubr5	Ubiquitin mediated proteolysis	2.639
Herc1	Ubiquitin mediated proteolysis	2.3605
Smurf1	Ubiquitin mediated proteolysis	2.22023
Ube2h	Ubiquitin mediated proteolysis	3.3155
Siah1b	Ubiquitin mediated proteolysis	4.30914
Cop1	Ubiquitin mediated proteolysis	3.32009
Wwp1	Ubiquitin mediated proteolysis	1.55874
Uba2	Ubiquitin mediated proteolysis	3.84285
Ube2e2	Ubiquitin mediated proteolysis	4.47817
Ube4a	Ubiquitin mediated proteolysis	1.45911
Cdc26	Ubiquitin mediated proteolysis	3.01357
Klhl9	Ubiquitin mediated proteolysis	3.58033
Ube2n	Ubiquitin mediated proteolysis	2.12228
Ube2d3	Ubiquitin mediated proteolysis	3.57981
Eloc	Ubiquitin mediated proteolysis	3.1615
Ube2d2a	Ubiquitin mediated proteolysis	3.4814
