# Supplementary material for: A multiorgan map of metabolic, signaling, and inflammatory pathways that coordinately control fasting glycemia in mice
Source: iScience. 2024 Oct 11;27(11):111134. doi: 10.1016/j.isci.2024.111134 (PMC11539597; doi:10.1016/j.isci.2024.111134)
Supplement: Table S3. List of KEGG pathways and their mRNAs that are up- or down-regulated with glycemia in soleus muscle, related to Figure 4 [file mmc4.xlsx]

## Sheet: muscle
Table S3: List of KEGG pathways and their mRNAs that are up- or down-regulated with glycemia in soleus muscle, related to Figure 4.
Gene symbol	Description	Z-score
Wnt9a	Alzheimer disease	-4.05689
Sdhd	Alzheimer disease	-4.39896
Ndufa9	Alzheimer disease	-4.20349
Raf1	Alzheimer disease	-2.15973
Araf	Alzheimer disease	-1.91904
Ndufa11	Alzheimer disease	-2.72357
Braf	Alzheimer disease	-3.25905
Ndufb2	Alzheimer disease	-2.44669
Map2k7	Alzheimer disease	-2.76175
Atp5d	Alzheimer disease	-2.58794
Klc4	Alzheimer disease	-4.6156
Ndufs3	Alzheimer disease	-4.13255
Insr	Alzheimer disease	-2.45054
Psmb4	Alzheimer disease	-3.88423
Kif5b	Alzheimer disease	-3.81685
Ctnnb1	Alzheimer disease	-2.31131
Mcu	Alzheimer disease	-2.52531
Sdhb	Alzheimer disease	-4.29074
Cox4i2	Alzheimer disease	-4.22331
Cox6c	Alzheimer disease	-2.0569
Psmb1	Alzheimer disease	-3.45342
Cybb	Alzheimer disease	-4.54948
Psma2	Alzheimer disease	-2.00279
Aph1a	Alzheimer disease	-4.30471
Slc25a5	Alzheimer disease	-2.34779
Ndufa1	Alzheimer disease	-3.45981
Psmd3	Alzheimer disease	-2.97032
Psmd11	Alzheimer disease	-3.96735
Cox7c	Alzheimer disease	-2.51684
Psmb6	Alzheimer disease	-2.23612
Atp5g3	Alzheimer disease	-3.98816
Akt3	Alzheimer disease	-3.63111
Ndufs7	Alzheimer disease	-3.21866
Uqcr11	Alzheimer disease	-4.01987
Vdac1	Alzheimer disease	-2.49957
Ern1	Alzheimer disease	-2.33416
Atp2a3	Alzheimer disease	-4.37996
Klc1	Alzheimer disease	-3.81494
Uqcrb	Alzheimer disease	-3.17927
Ndufs6	Alzheimer disease	-2.81037
Ndufs4	Alzheimer disease	-3.4879
Vdac2	Alzheimer disease	-3.56161
Psmc6	Alzheimer disease	-3.09176
Ppif	Alzheimer disease	-2.58966
Ppp3cc	Alzheimer disease	-3.89572
Slc39a14	Alzheimer disease	-4.38113
Fzd6	Alzheimer disease	-4.4252
Ndufb9	Alzheimer disease	-4.14955
Csnk1e	Alzheimer disease	-3.36199
Ndufa6	Alzheimer disease	-1.96512
Cyc1	Alzheimer disease	-4.29987
Gsk3b	Alzheimer disease	-2.0708
Ndufb4	Alzheimer disease	-2.52887
App	Alzheimer disease	-3.51499
Ndufa5	Alzheimer disease	-2.14099
Ndufv3	Alzheimer disease	-2.57563
Eif2ak2	Alzheimer disease	-4.38506
Ndufv2	Alzheimer disease	-3.65147
Cox7a2l	Alzheimer disease	-3.07604
Atg2a	Alzheimer disease	-3.15628
Lrp5	Alzheimer disease	-3.99706
Bad	Alzheimer disease	-3.77864
Plcb3	Alzheimer disease	-2.64241
Ndufb8	Alzheimer disease	-4.31673
Hsd17b10	Alzheimer disease	-4.55412
Atp5b	Alzheimer disease	-4.15554
Atp5a1	Alzheimer disease	-3.01874
Cox8b	Alzheimer disease	-2.19706
Uqcrc1	Alzheimer disease	-4.00604
Atp5c1	Alzheimer disease	-3.9405
Ndufs1	Alzheimer disease	-3.14095
Slc39a10	Alzheimer disease	-2.64973
Casp8	Alzheimer disease	-3.88693
Ndufb3	Alzheimer disease	-4.39468
Ndufa10	Alzheimer disease	-4.28259
Capn2	Alzheimer disease	-4.55996
Atf6	Alzheimer disease	-3.61813
Psmb7	Alzheimer disease	-2.52284
Ndufa8	Alzheimer disease	-3.75862
Psmd14	Alzheimer disease	-4.25886
Atg13	Alzheimer disease	-4.01795
Psma7	Alzheimer disease	-4.65234
Ndufb5	Alzheimer disease	-2.91784
Mme	Alzheimer disease	-4.69335
Nfkb1	Alzheimer disease	-1.92746
Ndufs5	Alzheimer disease	-2.39129
Psmb2	Alzheimer disease	-3.66738
Casp9	Alzheimer disease	-3.14951
Psmc2	Alzheimer disease	-2.04069
Cdk5	Alzheimer disease	-3.3108
Mtor	Alzheimer disease	-2.81772
Dvl1	Alzheimer disease	-2.83522
Ndufa4	Alzheimer disease	-3.93246
Tuba8	Alzheimer disease	-1.98743
Nox4	Alzheimer disease	-3.23622
Uqcrc2	Alzheimer disease	-4.49012
Cox7b	Alzheimer disease	-2.82565
Casp3	Alzheimer disease	-3.34078
Slc25a4	Alzheimer disease	-2.10815
Eif2ak3	Alzheimer disease	-2.34313
Cox4i1	Alzheimer disease	-4.03836
Nae1	Alzheimer disease	-2.35205
Psma4	Alzheimer disease	-2.48338
Cox7a2	Alzheimer disease	-3.24023
Aph1b	Alzheimer disease	-3.087
Ndufb7	Alzheimer disease	-3.82768
Atp5h	Alzheimer disease	-2.37046
Becn1	Alzheimer disease	-3.55231
Cox8a	Alzheimer disease	-3.33077
Cox6b1	Alzheimer disease	-4.27446
Apbb1	Alzheimer disease	-3.54395
Ndufc1	Alzheimer disease	-2.13774
Ndufv1	Alzheimer disease	-4.31662
Uqcrfs1	Alzheimer disease	-4.15331
Adrm1	Alzheimer disease	-4.3707
Plcb4	Alzheimer disease	-3.0124
Ndufb10	Alzheimer disease	-2.11103
Lrp1	Alzheimer disease	-2.48503
Ambra1	Alzheimer disease	-2.91392
Fzd7	Alzheimer disease	-3.93063
Pik3r1	Alzheimer disease	-3.93069
Cox6a1	Alzheimer disease	-1.99882
Ndufa7	Alzheimer disease	-3.93439
Wipi1	Alzheimer disease	-2.91697
Atf4	Alzheimer disease	-3.26536
Sem1	Alzheimer disease	-3.33615
Itpr3	Alzheimer disease	-2.9894
Tuba1c	Alzheimer disease	-3.58657
Uqcrq	Alzheimer disease	-3.50397
Fzd5	Alzheimer disease	-4.52143
Frat2	Alzheimer disease	-4.33006
Slc39a9	Alzheimer disease	-3.75461
Fzd2	Alzheimer disease	-3.48789
Plcb1	Alzheimer disease	-2.22329
Sdhc	Alzheimer disease	-2.45448
Uqcr10	Alzheimer disease	-2.15765
Ndufs8	Alzheimer disease	-4.16377
Cox5b	Alzheimer disease	-2.89562
Mapk3	Alzheimer disease	-4.69103
Mapk1	Alzheimer disease	-3.91527
Cycs	Alzheimer disease	-2.58198
Psma5	Alzheimer disease	-4.56701
Psmb3	Alzheimer disease	-2.93524
Ndufb6	Alzheimer disease	-3.19056
Cox7a1	Alzheimer disease	-3.65149
Csnk2a1	Alzheimer disease	-2.34034
Nrbf2	Alzheimer disease	-3.5009
Fzd10	Alzheimer disease	-4.03739
Dlat	Carbon metabolism	-4.16624
Sdhd	Carbon metabolism	-4.39896
Idh3g	Carbon metabolism	-2.57487
Eno2	Carbon metabolism	-3.83798
Cs	Carbon metabolism	-4.26779
Sdhb	Carbon metabolism	-4.29074
Pgam1	Carbon metabolism	-4.08353
Mdh2	Carbon metabolism	-3.22302
Pfkl	Carbon metabolism	-2.20775
Ogdh	Carbon metabolism	-1.8644
Dld	Carbon metabolism	-4.19576
Pfkp	Carbon metabolism	-2.29571
Aldh6a1	Carbon metabolism	-2.51349
Pdhb	Carbon metabolism	-3.89751
Glud1	Carbon metabolism	-4.34626
Tkt	Carbon metabolism	-3.21282
Sucla2	Carbon metabolism	-4.26581
Aco2	Carbon metabolism	-4.24103
Gpt	Carbon metabolism	-4.64196
Acat2	Carbon metabolism	-1.74313
Mmut	Carbon metabolism	-3.89443
Me2	Carbon metabolism	-4.385
Psat1	Carbon metabolism	-1.72918
Adpgk	Carbon metabolism	-4.07467
Echs1	Carbon metabolism	-4.49236
Taldo1	Carbon metabolism	-4.13955
Rpe	Carbon metabolism	-2.16262
Fh1	Carbon metabolism	-3.33104
Cat	Carbon metabolism	-2.78246
Acss1	Carbon metabolism	-2.79641
Acss2	Carbon metabolism	-3.23127
Adh5	Carbon metabolism	-3.83991
Aco1	Carbon metabolism	-4.35508
Pgd	Carbon metabolism	-1.92272
Acox3	Carbon metabolism	-3.07702
Psph	Carbon metabolism	-4.53433
Me3	Carbon metabolism	-1.93942
Pdha1	Carbon metabolism	-4.36163
G6pdx	Carbon metabolism	-3.27862
Prps1	Carbon metabolism	-3.80107
Got2	Carbon metabolism	-4.38338
Pgls	Carbon metabolism	-4.08052
Acat1	Carbon metabolism	-2.67615
Idh3a	Carbon metabolism	-3.36896
Me1	Carbon metabolism	-2.06106
Mcee	Carbon metabolism	-2.15869
Tkfc	Carbon metabolism	-2.52782
Gcsh	Carbon metabolism	-2.20942
Gpi1	Carbon metabolism	-2.37767
Hk1	Carbon metabolism	-3.38923
Hibch	Carbon metabolism	-3.84509
Gck	Carbon metabolism	-3.32635
Idnk	Carbon metabolism	-2.64076
Suclg1	Carbon metabolism	-4.38067
Phgdh	Carbon metabolism	-2.88651
Sdhc	Carbon metabolism	-2.45448
Eno1b	Carbon metabolism	-3.56126
Eno3	Carbon metabolism	-2.39994
Suclg2	Carbon metabolism	-1.86204
Pgk1	Carbon metabolism	-2.16841
Sdhd	Chemical carcinogenesis - reactive oxygen species	-4.39896
Ndufa9	Chemical carcinogenesis - reactive oxygen species	-4.20349
Raf1	Chemical carcinogenesis - reactive oxygen species	-2.15973
Araf	Chemical carcinogenesis - reactive oxygen species	-1.91904
Gstt1	Chemical carcinogenesis - reactive oxygen species	-4.17783
Gstt3	Chemical carcinogenesis - reactive oxygen species	-3.83588
Rac1	Chemical carcinogenesis - reactive oxygen species	-2.71877
Ndufa11	Chemical carcinogenesis - reactive oxygen species	-2.72357
Braf	Chemical carcinogenesis - reactive oxygen species	-3.25905
Ndufb2	Chemical carcinogenesis - reactive oxygen species	-2.44669
Prkd1	Chemical carcinogenesis - reactive oxygen species	-3.9613
Map2k7	Chemical carcinogenesis - reactive oxygen species	-2.76175
Atp5d	Chemical carcinogenesis - reactive oxygen species	-2.58794
As3mt	Chemical carcinogenesis - reactive oxygen species	-4.05394
Gstm5	Chemical carcinogenesis - reactive oxygen species	-1.7615
Hmox1	Chemical carcinogenesis - reactive oxygen species	-4.04646
Ndufs3	Chemical carcinogenesis - reactive oxygen species	-4.13255
Cyba	Chemical carcinogenesis - reactive oxygen species	-2.55202
Sod2	Chemical carcinogenesis - reactive oxygen species	-4.13186
Mgst1	Chemical carcinogenesis - reactive oxygen species	-3.1542
Met	Chemical carcinogenesis - reactive oxygen species	-4.3834
Sdhb	Chemical carcinogenesis - reactive oxygen species	-4.29074
Cox4i2	Chemical carcinogenesis - reactive oxygen species	-4.22331
Pten	Chemical carcinogenesis - reactive oxygen species	-3.37395
Cox6c	Chemical carcinogenesis - reactive oxygen species	-2.0569
Arnt	Chemical carcinogenesis - reactive oxygen species	-4.4222
Ncf1	Chemical carcinogenesis - reactive oxygen species	-3.96283
Slc25a5	Chemical carcinogenesis - reactive oxygen species	-2.34779
Ndufa1	Chemical carcinogenesis - reactive oxygen species	-3.45981
Cox7c	Chemical carcinogenesis - reactive oxygen species	-2.51684
Atp5g3	Chemical carcinogenesis - reactive oxygen species	-3.98816
Ahr	Chemical carcinogenesis - reactive oxygen species	-3.4481
Akt3	Chemical carcinogenesis - reactive oxygen species	-3.63111
Egfr	Chemical carcinogenesis - reactive oxygen species	-2.72788
Ndufs7	Chemical carcinogenesis - reactive oxygen species	-3.21866
Uqcr11	Chemical carcinogenesis - reactive oxygen species	-4.01987
Vdac1	Chemical carcinogenesis - reactive oxygen species	-2.49957
Pld2	Chemical carcinogenesis - reactive oxygen species	-2.88491
Nfkbia	Chemical carcinogenesis - reactive oxygen species	-2.92853
Hif1a	Chemical carcinogenesis - reactive oxygen species	-1.75972
Uqcrb	Chemical carcinogenesis - reactive oxygen species	-3.17927
Ndufs6	Chemical carcinogenesis - reactive oxygen species	-2.81037
Ndufs4	Chemical carcinogenesis - reactive oxygen species	-3.4879
Vdac2	Chemical carcinogenesis - reactive oxygen species	-3.56161
Ppif	Chemical carcinogenesis - reactive oxygen species	-2.58966
Prkcd	Chemical carcinogenesis - reactive oxygen species	-4.22727
Ephx2	Chemical carcinogenesis - reactive oxygen species	-2.61889
Ndufb9	Chemical carcinogenesis - reactive oxygen species	-4.14955
Ndufa6	Chemical carcinogenesis - reactive oxygen species	-1.96512
Cyc1	Chemical carcinogenesis - reactive oxygen species	-4.29987
Mapk12	Chemical carcinogenesis - reactive oxygen species	-3.60791
Ndufb4	Chemical carcinogenesis - reactive oxygen species	-2.52887
Sod1	Chemical carcinogenesis - reactive oxygen species	-3.17771
Ndufa5	Chemical carcinogenesis - reactive oxygen species	-2.14099
Ndufv3	Chemical carcinogenesis - reactive oxygen species	-2.57563
Prkd3	Chemical carcinogenesis - reactive oxygen species	-2.58433
Ndufv2	Chemical carcinogenesis - reactive oxygen species	-3.65147
Pdpk1	Chemical carcinogenesis - reactive oxygen species	-3.63425
Cox7a2l	Chemical carcinogenesis - reactive oxygen species	-3.07604
Bad	Chemical carcinogenesis - reactive oxygen species	-3.77864
Ndufb8	Chemical carcinogenesis - reactive oxygen species	-4.31673
Ptprj	Chemical carcinogenesis - reactive oxygen species	-3.37161
Atp5b	Chemical carcinogenesis - reactive oxygen species	-4.15554
Atp5a1	Chemical carcinogenesis - reactive oxygen species	-3.01874
Cyp2e1	Chemical carcinogenesis - reactive oxygen species	-3.64504
Cox8b	Chemical carcinogenesis - reactive oxygen species	-2.19706
Uqcrc1	Chemical carcinogenesis - reactive oxygen species	-4.00604
Atp5c1	Chemical carcinogenesis - reactive oxygen species	-3.9405
Ndufs1	Chemical carcinogenesis - reactive oxygen species	-3.14095
Ndufb3	Chemical carcinogenesis - reactive oxygen species	-4.39468
Ndufa10	Chemical carcinogenesis - reactive oxygen species	-4.28259
Mgst3	Chemical carcinogenesis - reactive oxygen species	-4.27122
Abl1	Chemical carcinogenesis - reactive oxygen species	-1.93373
Ndufa8	Chemical carcinogenesis - reactive oxygen species	-3.75862
Cat	Chemical carcinogenesis - reactive oxygen species	-2.78246
Ptpn1	Chemical carcinogenesis - reactive oxygen species	-3.04873
Src	Chemical carcinogenesis - reactive oxygen species	-4.24321
Ndufb5	Chemical carcinogenesis - reactive oxygen species	-2.91784
Pld1	Chemical carcinogenesis - reactive oxygen species	-2.99059
Gstm4	Chemical carcinogenesis - reactive oxygen species	-3.40558
Egf	Chemical carcinogenesis - reactive oxygen species	-1.8973
Nfkb1	Chemical carcinogenesis - reactive oxygen species	-1.92746
Ndufs5	Chemical carcinogenesis - reactive oxygen species	-2.39129
Ndufa4	Chemical carcinogenesis - reactive oxygen species	-3.93246
Nox4	Chemical carcinogenesis - reactive oxygen species	-3.23622
Ndufab1	Chemical carcinogenesis - reactive oxygen species	-1.85755
Uqcrc2	Chemical carcinogenesis - reactive oxygen species	-4.49012
Cox7b	Chemical carcinogenesis - reactive oxygen species	-2.82565
Slc25a4	Chemical carcinogenesis - reactive oxygen species	-2.10815
Cox4i1	Chemical carcinogenesis - reactive oxygen species	-4.03836
Cox7a2	Chemical carcinogenesis - reactive oxygen species	-3.24023
Gsta4	Chemical carcinogenesis - reactive oxygen species	-3.45326
Pik3cb	Chemical carcinogenesis - reactive oxygen species	-1.75233
Ndufb7	Chemical carcinogenesis - reactive oxygen species	-3.82768
Atp5h	Chemical carcinogenesis - reactive oxygen species	-2.37046
Cox8a	Chemical carcinogenesis - reactive oxygen species	-3.33077
Cox6b1	Chemical carcinogenesis - reactive oxygen species	-4.27446
Ndufc1	Chemical carcinogenesis - reactive oxygen species	-2.13774
Ndufv1	Chemical carcinogenesis - reactive oxygen species	-4.31662
Uqcrfs1	Chemical carcinogenesis - reactive oxygen species	-4.15331
Ndufb10	Chemical carcinogenesis - reactive oxygen species	-2.11103
Gstm2	Chemical carcinogenesis - reactive oxygen species	-4.17857
Pik3r1	Chemical carcinogenesis - reactive oxygen species	-3.93069
Cox6a1	Chemical carcinogenesis - reactive oxygen species	-1.99882
Ndufa7	Chemical carcinogenesis - reactive oxygen species	-3.93439
Ptpn11	Chemical carcinogenesis - reactive oxygen species	-4.23682
Uqcrq	Chemical carcinogenesis - reactive oxygen species	-3.50397
Foxo3	Chemical carcinogenesis - reactive oxygen species	-4.40382
Jun	Chemical carcinogenesis - reactive oxygen species	-4.6086
Cyp2f2	Chemical carcinogenesis - reactive oxygen species	-2.12819
Sdhc	Chemical carcinogenesis - reactive oxygen species	-2.45448
Gstm1	Chemical carcinogenesis - reactive oxygen species	-2.1669
Uqcr10	Chemical carcinogenesis - reactive oxygen species	-2.15765
Ndufs8	Chemical carcinogenesis - reactive oxygen species	-4.16377
Cox5b	Chemical carcinogenesis - reactive oxygen species	-2.89562
Mapk3	Chemical carcinogenesis - reactive oxygen species	-4.69103
Mapk1	Chemical carcinogenesis - reactive oxygen species	-3.91527
Uqcrh	Chemical carcinogenesis - reactive oxygen species	-1.83465
Ndufb6	Chemical carcinogenesis - reactive oxygen species	-3.19056
Cox7a1	Chemical carcinogenesis - reactive oxygen species	-3.65149
Sdhd	Diabetic cardiomyopathy	-4.39896
Ndufa9	Diabetic cardiomyopathy	-4.20349
Rac1	Diabetic cardiomyopathy	-2.71877
Ndufa11	Diabetic cardiomyopathy	-2.72357
Ndufb2	Diabetic cardiomyopathy	-2.44669
Cd36	Diabetic cardiomyopathy	-3.54869
Atp5d	Diabetic cardiomyopathy	-2.58794
Gys1	Diabetic cardiomyopathy	-4.47786
Ppp1cc	Diabetic cardiomyopathy	-4.15534
Ndufs3	Diabetic cardiomyopathy	-4.13255
Insr	Diabetic cardiomyopathy	-2.45054
Cyba	Diabetic cardiomyopathy	-2.55202
Sdhb	Diabetic cardiomyopathy	-4.29074
Cox4i2	Diabetic cardiomyopathy	-4.22331
Pten	Diabetic cardiomyopathy	-3.37395
Cox6c	Diabetic cardiomyopathy	-2.0569
Cybb	Diabetic cardiomyopathy	-4.54948
Ncf1	Diabetic cardiomyopathy	-3.96283
Slc25a5	Diabetic cardiomyopathy	-2.34779
Ndufa1	Diabetic cardiomyopathy	-3.45981
Cox7c	Diabetic cardiomyopathy	-2.51684
Atp5g3	Diabetic cardiomyopathy	-3.98816
Pdk4	Diabetic cardiomyopathy	-4.20747
Akt3	Diabetic cardiomyopathy	-3.63111
Ndufs7	Diabetic cardiomyopathy	-3.21866
Uqcr11	Diabetic cardiomyopathy	-4.01987
Vdac1	Diabetic cardiomyopathy	-2.49957
Ace	Diabetic cardiomyopathy	-3.79218
Atp2a3	Diabetic cardiomyopathy	-4.37996
Uqcrb	Diabetic cardiomyopathy	-3.17927
Ndufs6	Diabetic cardiomyopathy	-2.81037
Pdhb	Diabetic cardiomyopathy	-3.89751
Ndufs4	Diabetic cardiomyopathy	-3.4879
Vdac2	Diabetic cardiomyopathy	-3.56161
Ppif	Diabetic cardiomyopathy	-2.58966
Prkcd	Diabetic cardiomyopathy	-4.22727
Cma1	Diabetic cardiomyopathy	-2.21787
Ndufb9	Diabetic cardiomyopathy	-4.14955
Cyc1	Diabetic cardiomyopathy	-4.29987
Mapk12	Diabetic cardiomyopathy	-3.60791
Gsk3b	Diabetic cardiomyopathy	-2.0708
Ndufb4	Diabetic cardiomyopathy	-2.52887
Ndufa5	Diabetic cardiomyopathy	-2.14099
Mpc1	Diabetic cardiomyopathy	-3.01755
Ndufv3	Diabetic cardiomyopathy	-2.57563
Ndufv2	Diabetic cardiomyopathy	-3.65147
Cox7a2l	Diabetic cardiomyopathy	-3.07604
Plcb3	Diabetic cardiomyopathy	-2.64241
Ndufb8	Diabetic cardiomyopathy	-4.31673
Atp5b	Diabetic cardiomyopathy	-4.15554
Atp5a1	Diabetic cardiomyopathy	-3.01874
Cox8b	Diabetic cardiomyopathy	-2.19706
Uqcrc1	Diabetic cardiomyopathy	-4.00604
Atp5c1	Diabetic cardiomyopathy	-3.9405
Ndufs1	Diabetic cardiomyopathy	-3.14095
Ndufb3	Diabetic cardiomyopathy	-4.39468
Ndufa10	Diabetic cardiomyopathy	-4.28259
Mpc2	Diabetic cardiomyopathy	-3.18999
Ndufa8	Diabetic cardiomyopathy	-3.75862
Ndufb5	Diabetic cardiomyopathy	-2.91784
Slc2a1	Diabetic cardiomyopathy	-4.59437
Ndufs5	Diabetic cardiomyopathy	-2.39129
Mtor	Diabetic cardiomyopathy	-2.81772
Ndufa4	Diabetic cardiomyopathy	-3.93246
Uqcrc2	Diabetic cardiomyopathy	-4.49012
Cox7b	Diabetic cardiomyopathy	-2.82565
Pdha1	Diabetic cardiomyopathy	-4.36163
G6pdx	Diabetic cardiomyopathy	-3.27862
Gsr	Diabetic cardiomyopathy	-2.61292
Slc25a4	Diabetic cardiomyopathy	-2.10815
Cox4i1	Diabetic cardiomyopathy	-4.03836
Agt	Diabetic cardiomyopathy	-3.30277
Cox7a2	Diabetic cardiomyopathy	-3.24023
Tgfbr2	Diabetic cardiomyopathy	-2.64836
Rac2	Diabetic cardiomyopathy	-2.79397
Ndufb7	Diabetic cardiomyopathy	-3.82768
Atp5h	Diabetic cardiomyopathy	-2.37046
Cox8a	Diabetic cardiomyopathy	-3.33077
Cox6b1	Diabetic cardiomyopathy	-4.27446
Ndufc1	Diabetic cardiomyopathy	-2.13774
Ndufv1	Diabetic cardiomyopathy	-4.31662
Uqcrfs1	Diabetic cardiomyopathy	-4.15331
Plcb4	Diabetic cardiomyopathy	-3.0124
Ndufb10	Diabetic cardiomyopathy	-2.11103
Ppp1ca	Diabetic cardiomyopathy	-2.67351
Pik3r1	Diabetic cardiomyopathy	-3.93069
Ndufa7	Diabetic cardiomyopathy	-3.93439
Uqcrq	Diabetic cardiomyopathy	-3.50397
Agtr1a	Diabetic cardiomyopathy	-3.99792
Plcb1	Diabetic cardiomyopathy	-2.22329
Sdhc	Diabetic cardiomyopathy	-2.45448
Uqcr10	Diabetic cardiomyopathy	-2.15765
Ndufs8	Diabetic cardiomyopathy	-4.16377
Mcpt4	Diabetic cardiomyopathy	-4.30467
Cox5b	Diabetic cardiomyopathy	-2.89562
Ndufb6	Diabetic cardiomyopathy	-3.19056
Cox7a1	Diabetic cardiomyopathy	-3.65149
Cav2	Endocytosis	-3.64482
Rab5b	Endocytosis	-3.19619
Sh3gl1	Endocytosis	-4.28029
Cyth2	Endocytosis	-4.73554
Chmp2b	Endocytosis	-4.11184
Fgfr4	Endocytosis	-2.76236
Snx6	Endocytosis	-2.90384
Pard6a	Endocytosis	-2.63019
Eps15l1	Endocytosis	-3.61023
Arpc2	Endocytosis	-4.18834
Kif5b	Endocytosis	-3.81685
Hspa1l	Endocytosis	-4.44361
Cav1	Endocytosis	-2.92018
Rhoa	Endocytosis	-2.66459
Arpc5	Endocytosis	-2.52335
Git1	Endocytosis	-3.63076
Cyth1	Endocytosis	-4.37236
Cyth4	Endocytosis	-3.03674
Rab5c	Endocytosis	-4.51367
Rab4a	Endocytosis	-4.05551
Snx3	Endocytosis	-4.08687
Washc3	Endocytosis	-3.58866
Rufy2	Endocytosis	-3.61
Egfr	Endocytosis	-2.72788
Actr2	Endocytosis	-3.06368
Arf5	Endocytosis	-4.30774
Pld2	Endocytosis	-2.88491
Cblb	Endocytosis	-4.41921
Ap2m1	Endocytosis	-4.27403
Ehd3	Endocytosis	-3.26779
Washc1	Endocytosis	-3.36811
Ehd1	Endocytosis	-3.4551
Agap2	Endocytosis	-4.26169
Smap1	Endocytosis	-4.34082
Stam	Endocytosis	-3.23583
Sh3glb2	Endocytosis	-3.23449
Src	Endocytosis	-4.24321
Pld1	Endocytosis	-2.99059
Pip5k1a	Endocytosis	-4.33145
Chmp5	Endocytosis	-3.99302
Eps15	Endocytosis	-2.5293
Pdgfra	Endocytosis	-4.15763
Vps29	Endocytosis	-3.97871
Arpc1a	Endocytosis	-4.62803
Arpc1b	Endocytosis	-3.35996
Wasl	Endocytosis	-4.48341
Vps26b	Endocytosis	-2.64005
Spg21	Endocytosis	-4.3811
Tgfbr2	Endocytosis	-2.64836
Folr2	Endocytosis	-4.20335
Arap1	Endocytosis	-2.82002
Smap2	Endocytosis	-4.41358
Dnm2	Endocytosis	-4.71199
Chmp2a	Endocytosis	-2.49515
Snx2	Endocytosis	-4.58207
Pml	Endocytosis	-2.59184
Sh3glb1	Endocytosis	-2.92195
Prkci	Endocytosis	-2.73091
Arap2	Endocytosis	-3.07756
Wipf2	Endocytosis	-3.05323
Chmp4b	Endocytosis	-3.08101
Dnm3	Endocytosis	-3.99228
Sh3kbp1	Endocytosis	-3.32304
Iqsec2	Endocytosis	-4.6194
Git2	Endocytosis	-2.90916
Grk3	Endocytosis	-2.70528
Cxcr4	Endocytosis	-4.36907
Snx12	Endocytosis	-3.8728
Cltb	Endocytosis	-3.79571
Acap2	Endocytosis	-3.04633
Rab11fip5	Endocytosis	-2.83057
H2-T24	Endocytosis	-4.16304
Arfgap3	Endocytosis	-3.0384
H2-T22	Endocytosis	-4.19241
Actr3b	Endocytosis	-3.67302
Rab31	Endocytosis	-2.82737
Arrb2	Endocytosis	-4.06637
Ap2a1	Endocytosis	-3.66454
H2-T23	Endocytosis	-4.65759
Gm8909	Endocytosis	-3.51095
Rab7	Endocytosis	-3.69121
Gm11127	Endocytosis	-3.61951
Wipf3	Endocytosis	-3.49902
Hspa1a	Endocytosis	-3.85477
Sdhd	Huntington disease	-4.39896
Ndufa9	Huntington disease	-4.20349
Pparg	Huntington disease	-2.45682
Gria3	Huntington disease	-3.66708
Ndufa11	Huntington disease	-2.72357
Ndufb2	Huntington disease	-2.44669
Map2k7	Huntington disease	-2.76175
Atp5d	Huntington disease	-2.58794
Klc4	Huntington disease	-4.6156
Tfam	Huntington disease	-3.27766
Polr2a	Huntington disease	-3.23016
Ndufs3	Huntington disease	-4.13255
Psmb4	Huntington disease	-3.88423
Kif5b	Huntington disease	-3.81685
Sod2	Huntington disease	-4.13186
Sdhb	Huntington disease	-4.29074
Cox4i2	Huntington disease	-4.22331
Cox6c	Huntington disease	-2.0569
Psmb1	Huntington disease	-3.45342
Psma2	Huntington disease	-2.00279
Slc25a5	Huntington disease	-2.34779
Ndufa1	Huntington disease	-3.45981
Psmd3	Huntington disease	-2.97032
Psmd11	Huntington disease	-3.96735
Cox7c	Huntington disease	-2.51684
Psmb6	Huntington disease	-2.23612
Gpx3	Huntington disease	-3.69841
Atp5g3	Huntington disease	-3.98816
Ndufs7	Huntington disease	-3.21866
Uqcr11	Huntington disease	-4.01987
Vdac1	Huntington disease	-2.49957
Ern1	Huntington disease	-2.33416
Dlg4	Huntington disease	-4.08598
Klc1	Huntington disease	-3.81494
Uqcrb	Huntington disease	-3.17927
Ndufs6	Huntington disease	-2.81037
Ndufs4	Huntington disease	-3.4879
Vdac2	Huntington disease	-3.56161
Psmc6	Huntington disease	-3.09176
Ppif	Huntington disease	-2.58966
Ndufb9	Huntington disease	-4.14955
Dnal4	Huntington disease	-4.01135
Ndufa6	Huntington disease	-1.96512
Cyc1	Huntington disease	-4.29987
Ndufb4	Huntington disease	-2.52887
Ap2m1	Huntington disease	-4.27403
Sod1	Huntington disease	-3.17771
Ndufa5	Huntington disease	-2.14099
Ndufv3	Huntington disease	-2.57563
Ndufv2	Huntington disease	-3.65147
Cox7a2l	Huntington disease	-3.07604
Atg2a	Huntington disease	-3.15628
Plcb3	Huntington disease	-2.64241
Ndufb8	Huntington disease	-4.31673
Atp5b	Huntington disease	-4.15554
Dctn2	Huntington disease	-3.537
Atp5a1	Huntington disease	-3.01874
Cox8b	Huntington disease	-2.19706
Uqcrc1	Huntington disease	-4.00604
Atp5c1	Huntington disease	-3.9405
Ndufs1	Huntington disease	-3.14095
Casp8	Huntington disease	-3.88693
Ndufb3	Huntington disease	-4.39468
Ndufa10	Huntington disease	-4.28259
Psmb7	Huntington disease	-2.52284
Ndufa8	Huntington disease	-3.75862
Psmd14	Huntington disease	-4.25886
Atg13	Huntington disease	-4.01795
Psma7	Huntington disease	-4.65234
Ndufb5	Huntington disease	-2.91784
Dctn3	Huntington disease	-2.36651
Creb3	Huntington disease	-2.59922
Ndufs5	Huntington disease	-2.39129
Psmb2	Huntington disease	-3.66738
Casp9	Huntington disease	-3.14951
Psmc2	Huntington disease	-2.04069
Mtor	Huntington disease	-2.81772
Ndufa4	Huntington disease	-3.93246
Tuba8	Huntington disease	-1.98743
Uqcrc2	Huntington disease	-4.49012
Cox7b	Huntington disease	-2.82565
Casp3	Huntington disease	-3.34078
Slc25a4	Huntington disease	-2.10815
Polr2c	Huntington disease	-2.46238
Cox4i1	Huntington disease	-4.03836
Psma4	Huntington disease	-2.48338
Cox7a2	Huntington disease	-3.24023
Ift57	Huntington disease	-3.4756
Polr2f	Huntington disease	-2.42915
Ndufb7	Huntington disease	-3.82768
Atp5h	Huntington disease	-2.37046
Becn1	Huntington disease	-3.55231
Cox8a	Huntington disease	-3.33077
Cox6b1	Huntington disease	-4.27446
Ndufc1	Huntington disease	-2.13774
Actr1b	Huntington disease	-4.22409
Tgm2	Huntington disease	-3.93845
Ndufv1	Huntington disease	-4.31662
Uqcrfs1	Huntington disease	-4.15331
Adrm1	Huntington disease	-4.3707
Plcb4	Huntington disease	-3.0124
Hip1	Huntington disease	-3.45922
Ndufb10	Huntington disease	-2.11103
Ambra1	Huntington disease	-2.91392
Cox6a1	Huntington disease	-1.99882
Ndufa7	Huntington disease	-3.93439
Wipi1	Huntington disease	-2.91697
Dnal1	Huntington disease	-2.5656
Sem1	Huntington disease	-3.33615
Tuba1c	Huntington disease	-3.58657
Uqcrq	Huntington disease	-3.50397
Cltb	Huntington disease	-3.79571
Bdnf	Huntington disease	-4.19983
Plcb1	Huntington disease	-2.22329
Sdhc	Huntington disease	-2.45448
Uqcr10	Huntington disease	-2.15765
Ndufs8	Huntington disease	-4.16377
Ap2a1	Huntington disease	-3.66454
Cox5b	Huntington disease	-2.89562
Cycs	Huntington disease	-2.58198
Gpx1	Huntington disease	-4.60498
Psma5	Huntington disease	-4.56701
Psmb3	Huntington disease	-2.93524
Ndufb6	Huntington disease	-3.19056
Polr2g	Huntington disease	-3.56098
Cox7a1	Huntington disease	-3.65149
Nrbf2	Huntington disease	-3.5009
Sdhd	Non-alcoholic fatty liver disease	-4.39896
Ndufa9	Non-alcoholic fatty liver disease	-4.20349
Pparg	Non-alcoholic fatty liver disease	-2.45682
Rac1	Non-alcoholic fatty liver disease	-2.71877
Nr1h3	Non-alcoholic fatty liver disease	-3.99272
Ndufa11	Non-alcoholic fatty liver disease	-2.72357
Ndufb2	Non-alcoholic fatty liver disease	-2.44669
Ndufs3	Non-alcoholic fatty liver disease	-4.13255
Insr	Non-alcoholic fatty liver disease	-2.45054
Sdhb	Non-alcoholic fatty liver disease	-4.29074
Cox4i2	Non-alcoholic fatty liver disease	-4.22331
Cox6c	Non-alcoholic fatty liver disease	-2.0569
Ndufa1	Non-alcoholic fatty liver disease	-3.45981
Cox7c	Non-alcoholic fatty liver disease	-2.51684
Mlx	Non-alcoholic fatty liver disease	-3.69068
Akt3	Non-alcoholic fatty liver disease	-3.63111
Ndufs7	Non-alcoholic fatty liver disease	-3.21866
Uqcr11	Non-alcoholic fatty liver disease	-4.01987
Ern1	Non-alcoholic fatty liver disease	-2.33416
Uqcrb	Non-alcoholic fatty liver disease	-3.17927
Ndufs6	Non-alcoholic fatty liver disease	-2.81037
Ndufs4	Non-alcoholic fatty liver disease	-3.4879
Ndufb9	Non-alcoholic fatty liver disease	-4.14955
Ndufa6	Non-alcoholic fatty liver disease	-1.96512
Cyc1	Non-alcoholic fatty liver disease	-4.29987
Mapk12	Non-alcoholic fatty liver disease	-3.60791
Gsk3b	Non-alcoholic fatty liver disease	-2.0708
Ndufb4	Non-alcoholic fatty liver disease	-2.52887
Adipoq	Non-alcoholic fatty liver disease	-2.18999
Ndufa5	Non-alcoholic fatty liver disease	-2.14099
Ndufv3	Non-alcoholic fatty liver disease	-2.57563
Ndufv2	Non-alcoholic fatty liver disease	-3.65147
Cox7a2l	Non-alcoholic fatty liver disease	-3.07604
Ndufb8	Non-alcoholic fatty liver disease	-4.31673
Cyp2e1	Non-alcoholic fatty liver disease	-3.64504
Cox8b	Non-alcoholic fatty liver disease	-2.19706
Uqcrc1	Non-alcoholic fatty liver disease	-4.00604
Ndufs1	Non-alcoholic fatty liver disease	-3.14095
Casp8	Non-alcoholic fatty liver disease	-3.88693
Ndufb3	Non-alcoholic fatty liver disease	-4.39468
Ndufa10	Non-alcoholic fatty liver disease	-4.28259
Adipor1	Non-alcoholic fatty liver disease	-1.62026
Ndufa8	Non-alcoholic fatty liver disease	-3.75862
Ndufb5	Non-alcoholic fatty liver disease	-2.91784
Il6ra	Non-alcoholic fatty liver disease	-3.23585
Nfkb1	Non-alcoholic fatty liver disease	-1.92746
Ndufs5	Non-alcoholic fatty liver disease	-2.39129
Prkab1	Non-alcoholic fatty liver disease	-2.20972
Ndufa4	Non-alcoholic fatty liver disease	-3.93246
Ndufab1	Non-alcoholic fatty liver disease	-1.85755
Uqcrc2	Non-alcoholic fatty liver disease	-4.49012
Ndufb11	Non-alcoholic fatty liver disease	-1.65817
Cox7b	Non-alcoholic fatty liver disease	-2.82565
Ikbkb	Non-alcoholic fatty liver disease	-1.65267
Casp3	Non-alcoholic fatty liver disease	-3.34078
Eif2ak3	Non-alcoholic fatty liver disease	-2.34313
Cox4i1	Non-alcoholic fatty liver disease	-4.03836
Cox7a2	Non-alcoholic fatty liver disease	-3.24023
Pik3cb	Non-alcoholic fatty liver disease	-1.75233
Ndufb7	Non-alcoholic fatty liver disease	-3.82768
Cebpa	Non-alcoholic fatty liver disease	-2.56486
Cox8a	Non-alcoholic fatty liver disease	-3.33077
Cox6b1	Non-alcoholic fatty liver disease	-4.27446
Ndufc1	Non-alcoholic fatty liver disease	-2.13774
Ndufv1	Non-alcoholic fatty liver disease	-4.31662
Prkab2	Non-alcoholic fatty liver disease	-1.67264
Uqcrfs1	Non-alcoholic fatty liver disease	-4.15331
Ndufb10	Non-alcoholic fatty liver disease	-2.11103
Pik3r1	Non-alcoholic fatty liver disease	-3.93069
Cox6a1	Non-alcoholic fatty liver disease	-1.99882
Ndufa7	Non-alcoholic fatty liver disease	-3.93439
Atf4	Non-alcoholic fatty liver disease	-3.26536
Uqcrq	Non-alcoholic fatty liver disease	-3.50397
Jun	Non-alcoholic fatty liver disease	-4.6086
Gsk3a	Non-alcoholic fatty liver disease	-1.93227
Lepr	Non-alcoholic fatty liver disease	-3.87151
Sdhc	Non-alcoholic fatty liver disease	-2.45448
Uqcr10	Non-alcoholic fatty liver disease	-2.15765
Ndufs8	Non-alcoholic fatty liver disease	-4.16377
Cox5b	Non-alcoholic fatty liver disease	-2.89562
Cycs	Non-alcoholic fatty liver disease	-2.58198
Uqcrh	Non-alcoholic fatty liver disease	-1.83465
Prkag1	Non-alcoholic fatty liver disease	-2.17454
Ndufb6	Non-alcoholic fatty liver disease	-3.19056
Cox7a1	Non-alcoholic fatty liver disease	-3.65149
Kpnb1	Nucleocytoplasmic transport	4.42004
Nup214	Nucleocytoplasmic transport	3.91952
Ipo4	Nucleocytoplasmic transport	3.00809
Cse1l	Nucleocytoplasmic transport	3.74313
Ranbp2	Nucleocytoplasmic transport	3.07994
Kpna6	Nucleocytoplasmic transport	3.96563
Tnpo3	Nucleocytoplasmic transport	4.1256
Nup50	Nucleocytoplasmic transport	3.86975
Kpna2	Nucleocytoplasmic transport	3.0923
Gle1	Nucleocytoplasmic transport	4.44328
Xpo1	Nucleocytoplasmic transport	4.56481
Pnn	Nucleocytoplasmic transport	4.21359
Nup153	Nucleocytoplasmic transport	3.79737
Xpo7	Nucleocytoplasmic transport	4.30374
Nup155	Nucleocytoplasmic transport	3.90514
Acin1	Nucleocytoplasmic transport	3.55805
Rangap1	Nucleocytoplasmic transport	4.33206
Ncbp2	Nucleocytoplasmic transport	3.95406
Thoc1	Nucleocytoplasmic transport	4.35244
Alyref	Nucleocytoplasmic transport	3.8133
Eif4a3	Nucleocytoplasmic transport	3.78437
Kpna4	Nucleocytoplasmic transport	2.87228
Ran	Nucleocytoplasmic transport	4.00541
Tnpo2	Nucleocytoplasmic transport	4.71772
Nup93	Nucleocytoplasmic transport	3.17699
Ddx19b	Nucleocytoplasmic transport	4.8154
Xpot	Nucleocytoplasmic transport	3.29235
Rnps1	Nucleocytoplasmic transport	3.78272
Nup54	Nucleocytoplasmic transport	4.32258
Upf3b	Nucleocytoplasmic transport	3.00761
Tmem33	Nucleocytoplasmic transport	2.8966
Rbm8a	Nucleocytoplasmic transport	3.86644
Upf3a	Nucleocytoplasmic transport	3.63698
Nup205	Nucleocytoplasmic transport	3.62799
Nup133	Nucleocytoplasmic transport	4.72797
Nup43	Nucleocytoplasmic transport	3.90767
Nup88	Nucleocytoplasmic transport	3.53518
Upf2	Nucleocytoplasmic transport	3.79845
Nup160	Nucleocytoplasmic transport	3.80008
Nup107	Nucleocytoplasmic transport	3.3549
Pom121	Nucleocytoplasmic transport	3.14287
Upf1	Nucleocytoplasmic transport	4.53165
Ipo7	Nucleocytoplasmic transport	3.24989
Xpo5	Nucleocytoplasmic transport	3.07826
Nup62	Nucleocytoplasmic transport	3.08363
Sdhd	Oxidative phosphorylation	-4.39896
Ndufa9	Oxidative phosphorylation	-4.20349
Tcirg1	Oxidative phosphorylation	-4.37974
Ndufa11	Oxidative phosphorylation	-2.72357
Ndufb2	Oxidative phosphorylation	-2.44669
Atp5d	Oxidative phosphorylation	-2.58794
Atp6v1f	Oxidative phosphorylation	-3.37732
Ndufs3	Oxidative phosphorylation	-4.13255
Sdhb	Oxidative phosphorylation	-4.29074
Cox4i2	Oxidative phosphorylation	-4.22331
Cox6c	Oxidative phosphorylation	-2.0569
Atp6v0e	Oxidative phosphorylation	-3.6515
Ndufa1	Oxidative phosphorylation	-3.45981
Cox7c	Oxidative phosphorylation	-2.51684
Atp5g3	Oxidative phosphorylation	-3.98816
Atp6v1e1	Oxidative phosphorylation	-4.0827
Ppa1	Oxidative phosphorylation	-4.35168
Ndufs7	Oxidative phosphorylation	-3.21866
Uqcr11	Oxidative phosphorylation	-4.01987
Uqcrb	Oxidative phosphorylation	-3.17927
Ndufs6	Oxidative phosphorylation	-2.81037
Ndufs4	Oxidative phosphorylation	-3.4879
Ndufb9	Oxidative phosphorylation	-4.14955
Ndufa6	Oxidative phosphorylation	-1.96512
Cyc1	Oxidative phosphorylation	-4.29987
Ndufb4	Oxidative phosphorylation	-2.52887
Ndufa5	Oxidative phosphorylation	-2.14099
Ndufv3	Oxidative phosphorylation	-2.57563
Ndufv2	Oxidative phosphorylation	-3.65147
Cox7a2l	Oxidative phosphorylation	-3.07604
Ndufb8	Oxidative phosphorylation	-4.31673
Atp5b	Oxidative phosphorylation	-4.15554
Atp5a1	Oxidative phosphorylation	-3.01874
Cox8b	Oxidative phosphorylation	-2.19706
Uqcrc1	Oxidative phosphorylation	-4.00604
Atp5c1	Oxidative phosphorylation	-3.9405
Ndufs1	Oxidative phosphorylation	-3.14095
Ndufb3	Oxidative phosphorylation	-4.39468
Ndufa10	Oxidative phosphorylation	-4.28259
Ndufa8	Oxidative phosphorylation	-3.75862
Ndufb5	Oxidative phosphorylation	-2.91784
Ppa2	Oxidative phosphorylation	-3.01392
Ndufs5	Oxidative phosphorylation	-2.39129
Ndufa4	Oxidative phosphorylation	-3.93246
Uqcrc2	Oxidative phosphorylation	-4.49012
Cox7b	Oxidative phosphorylation	-2.82565
Cox4i1	Oxidative phosphorylation	-4.03836
Cox7a2	Oxidative phosphorylation	-3.24023
Atp6v0b	Oxidative phosphorylation	-3.60394
Atp6v1h	Oxidative phosphorylation	-4.36971
Ndufb7	Oxidative phosphorylation	-3.82768
Atp5h	Oxidative phosphorylation	-2.37046
Cox8a	Oxidative phosphorylation	-3.33077
Cox6b1	Oxidative phosphorylation	-4.27446
Ndufc1	Oxidative phosphorylation	-2.13774
Ndufv1	Oxidative phosphorylation	-4.31662
Uqcrfs1	Oxidative phosphorylation	-4.15331
Atp5j2	Oxidative phosphorylation	-3.07673
Ndufb10	Oxidative phosphorylation	-2.11103
Cox6a1	Oxidative phosphorylation	-1.99882
Ndufa7	Oxidative phosphorylation	-3.93439
Cox10	Oxidative phosphorylation	-4.49221
Uqcrq	Oxidative phosphorylation	-3.50397
Cox17	Oxidative phosphorylation	-3.83531
Sdhc	Oxidative phosphorylation	-2.45448
Uqcr10	Oxidative phosphorylation	-2.15765
Ndufs8	Oxidative phosphorylation	-4.16377
Cox5b	Oxidative phosphorylation	-2.89562
Cycs	Oxidative phosphorylation	-2.58198
Ndufb6	Oxidative phosphorylation	-3.19056
Cox7a1	Oxidative phosphorylation	-3.65149
Sdhd	Parkinson disease	-4.39896
Ndufa9	Parkinson disease	-4.20349
Uba1	Parkinson disease	-3.4245
Ndufa11	Parkinson disease	-2.72357
Ndufb2	Parkinson disease	-2.44669
Atp5d	Parkinson disease	-2.58794
Klc4	Parkinson disease	-4.6156
Prkacb	Parkinson disease	-3.66975
Txn2	Parkinson disease	-4.25962
Ndufs3	Parkinson disease	-4.13255
Psmb4	Parkinson disease	-3.88423
Trap1	Parkinson disease	-3.44945
Kif5b	Parkinson disease	-3.81685
Bcl2l1	Parkinson disease	-3.7628
Mcu	Parkinson disease	-2.52531
Sdhb	Parkinson disease	-4.29074
Cox4i2	Parkinson disease	-4.22331
Cox6c	Parkinson disease	-2.0569
Psmb1	Parkinson disease	-3.45342
Psma2	Parkinson disease	-2.00279
Slc25a5	Parkinson disease	-2.34779
Ndufa1	Parkinson disease	-3.45981
Plcg1	Parkinson disease	-4.17865
Psmd3	Parkinson disease	-2.97032
Psmd11	Parkinson disease	-3.96735
Cox7c	Parkinson disease	-2.51684
Psmb6	Parkinson disease	-2.23612
Atp5g3	Parkinson disease	-3.98816
Ubb	Parkinson disease	-2.41928
Ndufs7	Parkinson disease	-3.21866
Uqcr11	Parkinson disease	-4.01987
Adora2a	Parkinson disease	-4.61663
Vdac1	Parkinson disease	-2.49957
Ern1	Parkinson disease	-2.33416
Ube2g1	Parkinson disease	-2.38773
Klc1	Parkinson disease	-3.81494
Uqcrb	Parkinson disease	-3.17927
Ndufs6	Parkinson disease	-2.81037
Ndufs4	Parkinson disease	-3.4879
Vdac2	Parkinson disease	-3.56161
Psmc6	Parkinson disease	-3.09176
Ppif	Parkinson disease	-2.58966
Slc39a14	Parkinson disease	-4.38113
Ndufb9	Parkinson disease	-4.14955
Ndufa6	Parkinson disease	-1.96512
Cyc1	Parkinson disease	-4.29987
Ndufb4	Parkinson disease	-2.52887
Adcy5	Parkinson disease	-3.75234
Sod1	Parkinson disease	-3.17771
Ndufa5	Parkinson disease	-2.14099
Ndufv3	Parkinson disease	-2.57563
Ndufv2	Parkinson disease	-3.65147
Dusp1	Parkinson disease	-2.66228
Cox7a2l	Parkinson disease	-3.07604
Sncaip	Parkinson disease	-3.88256
Maoa	Parkinson disease	-2.93476
Ndufb8	Parkinson disease	-4.31673
Atp5b	Parkinson disease	-4.15554
Atp5a1	Parkinson disease	-3.01874
Cox8b	Parkinson disease	-2.19706
Uqcrc1	Parkinson disease	-4.00604
Atp5c1	Parkinson disease	-3.9405
Ndufs1	Parkinson disease	-3.14095
Slc39a10	Parkinson disease	-2.64973
Ndufb3	Parkinson disease	-4.39468
Ndufa10	Parkinson disease	-4.28259
Atf6	Parkinson disease	-3.61813
Psmb7	Parkinson disease	-2.52284
Ndufa8	Parkinson disease	-3.75862
Psmd14	Parkinson disease	-4.25886
Psma7	Parkinson disease	-4.65234
Mfn1	Parkinson disease	-3.14511
Ndufb5	Parkinson disease	-2.91784
Ube2j1	Parkinson disease	-4.41058
Txn1	Parkinson disease	-3.39895
Ndufs5	Parkinson disease	-2.39129
Psmb2	Parkinson disease	-3.66738
Casp9	Parkinson disease	-3.14951
Psmc2	Parkinson disease	-2.04069
Ndufa4	Parkinson disease	-3.93246
Tuba8	Parkinson disease	-1.98743
Uqcrc2	Parkinson disease	-4.49012
Cox7b	Parkinson disease	-2.82565
Casp3	Parkinson disease	-3.34078
Slc25a4	Parkinson disease	-2.10815
Eif2ak3	Parkinson disease	-2.34313
Cox4i1	Parkinson disease	-4.03836
Psma4	Parkinson disease	-2.48338
Cox7a2	Parkinson disease	-3.24023
Gnai2	Parkinson disease	-4.32337
Uba7	Parkinson disease	-2.6465
Ndufb7	Parkinson disease	-3.82768
Atp5h	Parkinson disease	-2.37046
Cox8a	Parkinson disease	-3.33077
Cox6b1	Parkinson disease	-4.27446
Ndufc1	Parkinson disease	-2.13774
Ndufv1	Parkinson disease	-4.31662
Uqcrfs1	Parkinson disease	-4.15331
Adrm1	Parkinson disease	-4.3707
Ndufb10	Parkinson disease	-2.11103
Cox6a1	Parkinson disease	-1.99882
Ndufa7	Parkinson disease	-3.93439
Atf4	Parkinson disease	-3.26536
Sem1	Parkinson disease	-3.33615
Itpr3	Parkinson disease	-2.9894
Tuba1c	Parkinson disease	-3.58657
Uqcrq	Parkinson disease	-3.50397
Slc39a9	Parkinson disease	-3.75461
Sdhc	Parkinson disease	-2.45448
Uqcr10	Parkinson disease	-2.15765
Ndufs8	Parkinson disease	-4.16377
Cox5b	Parkinson disease	-2.89562
Cycs	Parkinson disease	-2.58198
Htra2	Parkinson disease	-4.50338
Psma5	Parkinson disease	-4.56701
Psmb3	Parkinson disease	-2.93524
Ndufb6	Parkinson disease	-3.19056
Cox7a1	Parkinson disease	-3.65149
Wnt9a	Pathways of neurodegeneration - multiple diseases	-4.05689
Sdhd	Pathways of neurodegeneration - multiple diseases	-4.39896
Ndufa9	Pathways of neurodegeneration - multiple diseases	-4.20349
Raf1	Pathways of neurodegeneration - multiple diseases	-2.15973
Araf	Pathways of neurodegeneration - multiple diseases	-1.91904
Rac1	Pathways of neurodegeneration - multiple diseases	-2.71877
Uba1	Pathways of neurodegeneration - multiple diseases	-3.4245
Gria3	Pathways of neurodegeneration - multiple diseases	-3.66708
Ndufa11	Pathways of neurodegeneration - multiple diseases	-2.72357
Braf	Pathways of neurodegeneration - multiple diseases	-3.25905
Ndufb2	Pathways of neurodegeneration - multiple diseases	-2.44669
Map2k7	Pathways of neurodegeneration - multiple diseases	-2.76175
Rab8a	Pathways of neurodegeneration - multiple diseases	-2.28142
Atp5d	Pathways of neurodegeneration - multiple diseases	-2.58794
Klc4	Pathways of neurodegeneration - multiple diseases	-4.6156
Chmp2b	Pathways of neurodegeneration - multiple diseases	-4.11184
Ndufs3	Pathways of neurodegeneration - multiple diseases	-4.13255
Psmb4	Pathways of neurodegeneration - multiple diseases	-3.88423
Trap1	Pathways of neurodegeneration - multiple diseases	-3.44945
Kif5b	Pathways of neurodegeneration - multiple diseases	-3.81685
Ctnnb1	Pathways of neurodegeneration - multiple diseases	-2.31131
Bcl2l1	Pathways of neurodegeneration - multiple diseases	-3.7628
Mcu	Pathways of neurodegeneration - multiple diseases	-2.52531
Sdhb	Pathways of neurodegeneration - multiple diseases	-4.29074
Cox4i2	Pathways of neurodegeneration - multiple diseases	-4.22331
Cox6c	Pathways of neurodegeneration - multiple diseases	-2.0569
Psmb1	Pathways of neurodegeneration - multiple diseases	-3.45342
Cybb	Pathways of neurodegeneration - multiple diseases	-4.54948
Psma2	Pathways of neurodegeneration - multiple diseases	-2.00279
Sqstm1	Pathways of neurodegeneration - multiple diseases	-2.84738
Slc25a5	Pathways of neurodegeneration - multiple diseases	-2.34779
Ndufa1	Pathways of neurodegeneration - multiple diseases	-3.45981
Plcg1	Pathways of neurodegeneration - multiple diseases	-4.17865
Psmd3	Pathways of neurodegeneration - multiple diseases	-2.97032
Psmd11	Pathways of neurodegeneration - multiple diseases	-3.96735
Cox7c	Pathways of neurodegeneration - multiple diseases	-2.51684
Psmb6	Pathways of neurodegeneration - multiple diseases	-2.23612
Gpx3	Pathways of neurodegeneration - multiple diseases	-3.69841
Atp5g3	Pathways of neurodegeneration - multiple diseases	-3.98816
Map2k3	Pathways of neurodegeneration - multiple diseases	-4.16652
Ubb	Pathways of neurodegeneration - multiple diseases	-2.41928
Ndufs7	Pathways of neurodegeneration - multiple diseases	-3.21866
Uqcr11	Pathways of neurodegeneration - multiple diseases	-4.01987
Vdac1	Pathways of neurodegeneration - multiple diseases	-2.49957
Ern1	Pathways of neurodegeneration - multiple diseases	-2.33416
Atp2a3	Pathways of neurodegeneration - multiple diseases	-4.37996
Ube2g1	Pathways of neurodegeneration - multiple diseases	-2.38773
Dlg4	Pathways of neurodegeneration - multiple diseases	-4.08598
Klc1	Pathways of neurodegeneration - multiple diseases	-3.81494
Uqcrb	Pathways of neurodegeneration - multiple diseases	-3.17927
Ndufs6	Pathways of neurodegeneration - multiple diseases	-2.81037
Ndufs4	Pathways of neurodegeneration - multiple diseases	-3.4879
Vdac2	Pathways of neurodegeneration - multiple diseases	-3.56161
Psmc6	Pathways of neurodegeneration - multiple diseases	-3.09176
Ppif	Pathways of neurodegeneration - multiple diseases	-2.58966
Ppp3cc	Pathways of neurodegeneration - multiple diseases	-3.89572
Fzd6	Pathways of neurodegeneration - multiple diseases	-4.4252
Ndufb9	Pathways of neurodegeneration - multiple diseases	-4.14955
Dnal4	Pathways of neurodegeneration - multiple diseases	-4.01135
Csnk1e	Pathways of neurodegeneration - multiple diseases	-3.36199
Ndufa6	Pathways of neurodegeneration - multiple diseases	-1.96512
Cyc1	Pathways of neurodegeneration - multiple diseases	-4.29987
Mapk12	Pathways of neurodegeneration - multiple diseases	-3.60791
Gsk3b	Pathways of neurodegeneration - multiple diseases	-2.0708
Ndufb4	Pathways of neurodegeneration - multiple diseases	-2.52887
App	Pathways of neurodegeneration - multiple diseases	-3.51499
Sod1	Pathways of neurodegeneration - multiple diseases	-3.17771
Ndufa5	Pathways of neurodegeneration - multiple diseases	-2.14099
Ndufv3	Pathways of neurodegeneration - multiple diseases	-2.57563
Ndufv2	Pathways of neurodegeneration - multiple diseases	-3.65147
Cox7a2l	Pathways of neurodegeneration - multiple diseases	-3.07604
Sncaip	Pathways of neurodegeneration - multiple diseases	-3.88256
Atg2a	Pathways of neurodegeneration - multiple diseases	-3.15628
Lrp5	Pathways of neurodegeneration - multiple diseases	-3.99706
Bad	Pathways of neurodegeneration - multiple diseases	-3.77864
Plcb3	Pathways of neurodegeneration - multiple diseases	-2.64241
Ndufb8	Pathways of neurodegeneration - multiple diseases	-4.31673
Hsd17b10	Pathways of neurodegeneration - multiple diseases	-4.55412
Atp5b	Pathways of neurodegeneration - multiple diseases	-4.15554
Dctn2	Pathways of neurodegeneration - multiple diseases	-3.537
Atp5a1	Pathways of neurodegeneration - multiple diseases	-3.01874
Cox8b	Pathways of neurodegeneration - multiple diseases	-2.19706
Uqcrc1	Pathways of neurodegeneration - multiple diseases	-4.00604
Atp5c1	Pathways of neurodegeneration - multiple diseases	-3.9405
Ndufs1	Pathways of neurodegeneration - multiple diseases	-3.14095
Casp8	Pathways of neurodegeneration - multiple diseases	-3.88693
Ndufb3	Pathways of neurodegeneration - multiple diseases	-4.39468
Ndufa10	Pathways of neurodegeneration - multiple diseases	-4.28259
Capn2	Pathways of neurodegeneration - multiple diseases	-4.55996
Atf6	Pathways of neurodegeneration - multiple diseases	-3.61813
Psmb7	Pathways of neurodegeneration - multiple diseases	-2.52284
Ndufa8	Pathways of neurodegeneration - multiple diseases	-3.75862
Psmd14	Pathways of neurodegeneration - multiple diseases	-4.25886
Cat	Pathways of neurodegeneration - multiple diseases	-2.78246
Atg13	Pathways of neurodegeneration - multiple diseases	-4.01795
Psma7	Pathways of neurodegeneration - multiple diseases	-4.65234
Mfn1	Pathways of neurodegeneration - multiple diseases	-3.14511
Ndufb5	Pathways of neurodegeneration - multiple diseases	-2.91784
Trpc3	Pathways of neurodegeneration - multiple diseases	-1.96173
Nfkb1	Pathways of neurodegeneration - multiple diseases	-1.92746
Ube2j1	Pathways of neurodegeneration - multiple diseases	-4.41058
C9orf72	Pathways of neurodegeneration - multiple diseases	-2.18032
Dctn3	Pathways of neurodegeneration - multiple diseases	-2.36651
Ndufs5	Pathways of neurodegeneration - multiple diseases	-2.39129
Psmb2	Pathways of neurodegeneration - multiple diseases	-3.66738
Casp9	Pathways of neurodegeneration - multiple diseases	-3.14951
Psmc2	Pathways of neurodegeneration - multiple diseases	-2.04069
Cdk5	Pathways of neurodegeneration - multiple diseases	-3.3108
Mtor	Pathways of neurodegeneration - multiple diseases	-2.81772
Dvl1	Pathways of neurodegeneration - multiple diseases	-2.83522
Ndufa4	Pathways of neurodegeneration - multiple diseases	-3.93246
Tuba8	Pathways of neurodegeneration - multiple diseases	-1.98743
Nox4	Pathways of neurodegeneration - multiple diseases	-3.23622
Uqcrc2	Pathways of neurodegeneration - multiple diseases	-4.49012
Cox7b	Pathways of neurodegeneration - multiple diseases	-2.82565
Casp3	Pathways of neurodegeneration - multiple diseases	-3.34078
Slc25a4	Pathways of neurodegeneration - multiple diseases	-2.10815
Eif2ak3	Pathways of neurodegeneration - multiple diseases	-2.34313
Cox4i1	Pathways of neurodegeneration - multiple diseases	-4.03836
Psma4	Pathways of neurodegeneration - multiple diseases	-2.48338
Cox7a2	Pathways of neurodegeneration - multiple diseases	-3.24023
Uba7	Pathways of neurodegeneration - multiple diseases	-2.6465
Ift57	Pathways of neurodegeneration - multiple diseases	-3.4756
Ndufb7	Pathways of neurodegeneration - multiple diseases	-3.82768
Ccs	Pathways of neurodegeneration - multiple diseases	-3.8423
Atp5h	Pathways of neurodegeneration - multiple diseases	-2.37046
Becn1	Pathways of neurodegeneration - multiple diseases	-3.55231
Cox8a	Pathways of neurodegeneration - multiple diseases	-3.33077
Cox6b1	Pathways of neurodegeneration - multiple diseases	-4.27446
Ndufc1	Pathways of neurodegeneration - multiple diseases	-2.13774
Actr1b	Pathways of neurodegeneration - multiple diseases	-4.22409
Ndufv1	Pathways of neurodegeneration - multiple diseases	-4.31662
Uqcrfs1	Pathways of neurodegeneration - multiple diseases	-4.15331
Adrm1	Pathways of neurodegeneration - multiple diseases	-4.3707
Plcb4	Pathways of neurodegeneration - multiple diseases	-3.0124
Hip1	Pathways of neurodegeneration - multiple diseases	-3.45922
Ndufb10	Pathways of neurodegeneration - multiple diseases	-2.11103
Ambra1	Pathways of neurodegeneration - multiple diseases	-2.91392
Fzd7	Pathways of neurodegeneration - multiple diseases	-3.93063
Cox6a1	Pathways of neurodegeneration - multiple diseases	-1.99882
Ndufa7	Pathways of neurodegeneration - multiple diseases	-3.93439
Wipi1	Pathways of neurodegeneration - multiple diseases	-2.91697
Atf4	Pathways of neurodegeneration - multiple diseases	-3.26536
Dnal1	Pathways of neurodegeneration - multiple diseases	-2.5656
Sem1	Pathways of neurodegeneration - multiple diseases	-3.33615
Zfyve1	Pathways of neurodegeneration - multiple diseases	-2.58514
Itpr3	Pathways of neurodegeneration - multiple diseases	-2.9894
Tuba1c	Pathways of neurodegeneration - multiple diseases	-3.58657
Uqcrq	Pathways of neurodegeneration - multiple diseases	-3.50397
Fzd5	Pathways of neurodegeneration - multiple diseases	-4.52143
Frat2	Pathways of neurodegeneration - multiple diseases	-4.33006
Bdnf	Pathways of neurodegeneration - multiple diseases	-4.19983
Fzd2	Pathways of neurodegeneration - multiple diseases	-3.48789
Plcb1	Pathways of neurodegeneration - multiple diseases	-2.22329
Bak1	Pathways of neurodegeneration - multiple diseases	-3.92399
Sdhc	Pathways of neurodegeneration - multiple diseases	-2.45448
Uqcr10	Pathways of neurodegeneration - multiple diseases	-2.15765
Ndufs8	Pathways of neurodegeneration - multiple diseases	-4.16377
Cox5b	Pathways of neurodegeneration - multiple diseases	-2.89562
Mapk3	Pathways of neurodegeneration - multiple diseases	-4.69103
Mapk1	Pathways of neurodegeneration - multiple diseases	-3.91527
Cycs	Pathways of neurodegeneration - multiple diseases	-2.58198
Gpx1	Pathways of neurodegeneration - multiple diseases	-4.60498
Tank	Pathways of neurodegeneration - multiple diseases	-4.21253
Htra2	Pathways of neurodegeneration - multiple diseases	-4.50338
Psma5	Pathways of neurodegeneration - multiple diseases	-4.56701
Psmb3	Pathways of neurodegeneration - multiple diseases	-2.93524
Ndufb6	Pathways of neurodegeneration - multiple diseases	-3.19056
Cox7a1	Pathways of neurodegeneration - multiple diseases	-3.65149
Csnk2a1	Pathways of neurodegeneration - multiple diseases	-2.34034
Nrbf2	Pathways of neurodegeneration - multiple diseases	-3.5009
Fzd10	Pathways of neurodegeneration - multiple diseases	-4.03739
Cav2	Prion disease	-3.64482
Sdhd	Prion disease	-4.39896
Ndufa9	Prion disease	-4.20349
Rac1	Prion disease	-2.71877
Ndufa11	Prion disease	-2.72357
Ndufb2	Prion disease	-2.44669
Atp5d	Prion disease	-2.58794
Klc4	Prion disease	-4.6156
Prkacb	Prion disease	-3.66975
Ndufs3	Prion disease	-4.13255
Psmb4	Prion disease	-3.88423
Cyba	Prion disease	-2.55202
Kif5b	Prion disease	-3.81685
Hspa1l	Prion disease	-4.44361
Cav1	Prion disease	-2.92018
Mcu	Prion disease	-2.52531
Sdhb	Prion disease	-4.29074
Cox4i2	Prion disease	-4.22331
Cox6c	Prion disease	-2.0569
Psmb1	Prion disease	-3.45342
Cybb	Prion disease	-4.54948
Psma2	Prion disease	-2.00279
Ncf1	Prion disease	-3.96283
Slc25a5	Prion disease	-2.34779
Ndufa1	Prion disease	-3.45981
Psmd3	Prion disease	-2.97032
Psmd11	Prion disease	-3.96735
Cox7c	Prion disease	-2.51684
Psmb6	Prion disease	-2.23612
Atp5g3	Prion disease	-3.98816
Ndufs7	Prion disease	-3.21866
Uqcr11	Prion disease	-4.01987
Vdac1	Prion disease	-2.49957
Klc1	Prion disease	-3.81494
Uqcrb	Prion disease	-3.17927
Ndufs6	Prion disease	-2.81037
Ndufs4	Prion disease	-3.4879
Vdac2	Prion disease	-3.56161
Psmc6	Prion disease	-3.09176
Ppif	Prion disease	-2.58966
Prkcd	Prion disease	-4.22727
Ppp3cc	Prion disease	-3.89572
Ndufb9	Prion disease	-4.14955
Ndufa6	Prion disease	-1.96512
Cyc1	Prion disease	-4.29987
Mapk12	Prion disease	-3.60791
Gsk3b	Prion disease	-2.0708
Ndufb4	Prion disease	-2.52887
Sod1	Prion disease	-3.17771
Ndufa5	Prion disease	-2.14099
Ndufv3	Prion disease	-2.57563
Ndufv2	Prion disease	-3.65147
Cox7a2l	Prion disease	-3.07604
Bad	Prion disease	-3.77864
Ndufb8	Prion disease	-4.31673
Atp5b	Prion disease	-4.15554
Atp5a1	Prion disease	-3.01874
Cox8b	Prion disease	-2.19706
Uqcrc1	Prion disease	-4.00604
Atp5c1	Prion disease	-3.9405
Ndufs1	Prion disease	-3.14095
Ndufb3	Prion disease	-4.39468
Ndufa10	Prion disease	-4.28259
Lamc1	Prion disease	-3.46239
Psmb7	Prion disease	-2.52284
Ndufa8	Prion disease	-3.75862
Psmd14	Prion disease	-4.25886
Atf2	Prion disease	-3.27827
Psma7	Prion disease	-4.65234
Ndufb5	Prion disease	-2.91784
Creb3	Prion disease	-2.59922
Ndufs5	Prion disease	-2.39129
Psmb2	Prion disease	-3.66738
Casp9	Prion disease	-3.14951
Psmc2	Prion disease	-2.04069
Ndufa4	Prion disease	-3.93246
Tuba8	Prion disease	-1.98743
Uqcrc2	Prion disease	-4.49012
Cox7b	Prion disease	-2.82565
Casp3	Prion disease	-3.34078
Slc25a4	Prion disease	-2.10815
Eif2ak3	Prion disease	-2.34313
Cox4i1	Prion disease	-4.03836
Psma4	Prion disease	-2.48338
Cox7a2	Prion disease	-3.24023
Rac2	Prion disease	-2.79397
Ndufb7	Prion disease	-3.82768
Atp5h	Prion disease	-2.37046
Cox8a	Prion disease	-3.33077
Cox6b1	Prion disease	-4.27446
C1qa	Prion disease	-4.52661
C1qc	Prion disease	-4.13062
C1qb	Prion disease	-3.38001
Ndufc1	Prion disease	-2.13774
Ndufv1	Prion disease	-4.31662
Uqcrfs1	Prion disease	-4.15331
Adrm1	Prion disease	-4.3707
Ndufb10	Prion disease	-2.11103
Pik3r1	Prion disease	-3.93069
Cox6a1	Prion disease	-1.99882
Ndufa7	Prion disease	-3.93439
Atf4	Prion disease	-3.26536
Sem1	Prion disease	-3.33615
Itpr3	Prion disease	-2.9894
Tuba1c	Prion disease	-3.58657
Uqcrq	Prion disease	-3.50397
Sdhc	Prion disease	-2.45448
Uqcr10	Prion disease	-2.15765
Ndufs8	Prion disease	-4.16377
Hspa2	Prion disease	-2.22134
Cox5b	Prion disease	-2.89562
Mapk3	Prion disease	-4.69103
Mapk1	Prion disease	-3.91527
Cycs	Prion disease	-2.58198
Psma5	Prion disease	-4.56701
Psmb3	Prion disease	-2.93524
Ndufb6	Prion disease	-3.19056
Cox7a1	Prion disease	-3.65149
Csnk2a1	Prion disease	-2.34034
Hspa1a	Prion disease	-3.85477
Ndufa9	Retrograde endocannabinoid signaling	-4.20349
Gria3	Retrograde endocannabinoid signaling	-3.66708
Ndufa11	Retrograde endocannabinoid signaling	-2.72357
Ndufb2	Retrograde endocannabinoid signaling	-2.44669
Prkacb	Retrograde endocannabinoid signaling	-3.66975
Ndufs3	Retrograde endocannabinoid signaling	-4.13255
Ndufa1	Retrograde endocannabinoid signaling	-3.45981
Ndufs7	Retrograde endocannabinoid signaling	-3.21866
Adcy1	Retrograde endocannabinoid signaling	-2.50555
Ndufs6	Retrograde endocannabinoid signaling	-2.81037
Ndufs4	Retrograde endocannabinoid signaling	-3.4879
Ndufb9	Retrograde endocannabinoid signaling	-4.14955
Mapk12	Retrograde endocannabinoid signaling	-3.60791
Ndufb4	Retrograde endocannabinoid signaling	-2.52887
Adcy5	Retrograde endocannabinoid signaling	-3.75234
Adcy6	Retrograde endocannabinoid signaling	-3.48411
Ndufa5	Retrograde endocannabinoid signaling	-2.14099
Ndufv3	Retrograde endocannabinoid signaling	-2.57563
Ndufv2	Retrograde endocannabinoid signaling	-3.65147
Plcb3	Retrograde endocannabinoid signaling	-2.64241
Ndufb8	Retrograde endocannabinoid signaling	-4.31673
Ndufs1	Retrograde endocannabinoid signaling	-3.14095
Ndufb3	Retrograde endocannabinoid signaling	-4.39468
Ndufa10	Retrograde endocannabinoid signaling	-4.28259
Ndufa8	Retrograde endocannabinoid signaling	-3.75862
Gnb4	Retrograde endocannabinoid signaling	-3.68196
Ndufb5	Retrograde endocannabinoid signaling	-2.91784
Ndufs5	Retrograde endocannabinoid signaling	-2.39129
Gnb1	Retrograde endocannabinoid signaling	-3.20364
Ndufa4	Retrograde endocannabinoid signaling	-3.93246
Gnb2	Retrograde endocannabinoid signaling	-3.04533
Gnai2	Retrograde endocannabinoid signaling	-4.32337
Ndufb7	Retrograde endocannabinoid signaling	-3.82768
Cacna1a	Retrograde endocannabinoid signaling	-4.42031
Gng12	Retrograde endocannabinoid signaling	-4.09776
Ndufc1	Retrograde endocannabinoid signaling	-2.13774
Ndufv1	Retrograde endocannabinoid signaling	-4.31662
Plcb4	Retrograde endocannabinoid signaling	-3.0124
Ndufb10	Retrograde endocannabinoid signaling	-2.11103
Ndufa7	Retrograde endocannabinoid signaling	-3.93439
Itpr3	Retrograde endocannabinoid signaling	-2.9894
Gng2	Retrograde endocannabinoid signaling	-4.49325
Napepld	Retrograde endocannabinoid signaling	-2.43928
Plcb1	Retrograde endocannabinoid signaling	-2.22329
Ndufs8	Retrograde endocannabinoid signaling	-4.16377
Mapk3	Retrograde endocannabinoid signaling	-4.69103
Mapk1	Retrograde endocannabinoid signaling	-3.91527
Gng5	Retrograde endocannabinoid signaling	-3.40585
Ndufb6	Retrograde endocannabinoid signaling	-3.19056
Nob1	Ribosome biogenesis in eukaryotes	3.5031
Xpo1	Ribosome biogenesis in eukaryotes	4.56481
Drosha	Ribosome biogenesis in eukaryotes	2.94261
Pop1	Ribosome biogenesis in eukaryotes	4.31956
Tcof1	Ribosome biogenesis in eukaryotes	4.66753
Rcl1	Ribosome biogenesis in eukaryotes	3.95345
Gnl3l	Ribosome biogenesis in eukaryotes	3.37607
Wdr75	Ribosome biogenesis in eukaryotes	3.9723
Nop58	Ribosome biogenesis in eukaryotes	4.25617
Imp4	Ribosome biogenesis in eukaryotes	3.04991
Nvl	Ribosome biogenesis in eukaryotes	2.9569
Nat10	Ribosome biogenesis in eukaryotes	4.18626
Gar1	Ribosome biogenesis in eukaryotes	3.51702
Nol6	Ribosome biogenesis in eukaryotes	4.16085
Gnl2	Ribosome biogenesis in eukaryotes	3.51931
Ran	Ribosome biogenesis in eukaryotes	4.00541
Bms1	Ribosome biogenesis in eukaryotes	3.36937
Pop4	Ribosome biogenesis in eukaryotes	4.40034
Mphosph10	Ribosome biogenesis in eukaryotes	3.87287
Dkc1	Ribosome biogenesis in eukaryotes	4.28308
Imp3	Ribosome biogenesis in eukaryotes	2.84118
Pwp2	Ribosome biogenesis in eukaryotes	4.42076
Wdr3	Ribosome biogenesis in eukaryotes	2.95414
Utp6	Ribosome biogenesis in eukaryotes	4.46384
Efl1	Ribosome biogenesis in eukaryotes	3.86728
Tbl3	Ribosome biogenesis in eukaryotes	4.18764
Utp15	Ribosome biogenesis in eukaryotes	4.33626
Csnk2a2	Ribosome biogenesis in eukaryotes	4.12341
Rpp38	Ribosome biogenesis in eukaryotes	4.42081
Heatr1	Ribosome biogenesis in eukaryotes	4.41829
Mdn1	Ribosome biogenesis in eukaryotes	3.73459
Ak6	Ribosome biogenesis in eukaryotes	3.56273
Utp14b	Ribosome biogenesis in eukaryotes	4.54228
Sf3a1	Spliceosome	2.1328
Snrpd1	Spliceosome	3.41391
Ddx23	Spliceosome	3.81432
Snrnp200	Spliceosome	2.57117
Bcas2	Spliceosome	2.64497
Lsm2	Spliceosome	4.17695
Hspa8	Spliceosome	3.6498
Prpf3	Spliceosome	4.53661
Srsf6	Spliceosome	2.71669
Srsf1	Spliceosome	3.755
Sf3a2	Spliceosome	2.31807
Slu7	Spliceosome	3.89097
Ddx42	Spliceosome	3.32658
Ddx5	Spliceosome	3.30359
Prpf8	Spliceosome	2.10971
Acin1	Spliceosome	3.55805
Ncbp2	Spliceosome	3.95406
Cdc5l	Spliceosome	4.01968
Ppil1	Spliceosome	4.39821
Srsf7	Spliceosome	3.91512
Snrpc	Spliceosome	4.31829
Thoc1	Spliceosome	4.35244
Dhx16	Spliceosome	3.91073
Rbm22	Spliceosome	3.46328
Sf3b2	Spliceosome	4.17726
Smndc1	Spliceosome	4.39079
Alyref	Spliceosome	3.8133
Eif4a3	Spliceosome	3.78437
Plrg1	Spliceosome	2.42537
Ncbp1	Spliceosome	2.15035
Sf3a3	Spliceosome	2.11344
Tra2a	Spliceosome	4.24782
Wbp11	Spliceosome	4.64543
U2af2	Spliceosome	3.8196
Fus	Spliceosome	3.99591
Rbmx	Spliceosome	2.20924
Pqbp1	Spliceosome	2.03364
Lsm6	Spliceosome	4.11571
Lsm4	Spliceosome	3.14951
U2surp	Spliceosome	4.28843
Lsm3	Spliceosome	3.3023
Dhx8	Spliceosome	2.74707
Rbm17	Spliceosome	3.48438
Dhx38	Spliceosome	4.02381
Rbm8a	Spliceosome	3.86644
Cdc40	Spliceosome	4.16246
Bud31	Spliceosome	3.38594
Sart1	Spliceosome	2.56573
Prpf18	Spliceosome	4.53634
Hnrnpu	Spliceosome	2.76088
Lsm8	Spliceosome	2.48258
Usp39	Spliceosome	3.12622
Txnl4a	Spliceosome	-4.57504
Snrpg	Spliceosome	2.6356
Hnrnpa3	Spliceosome	3.91795
Hnrnpm	Spliceosome	4.21637
Hnrnpc	Spliceosome	2.56756
Phf5a	Spliceosome	2.81212
Snu13	Spliceosome	2.69124
Snrnp70	Spliceosome	3.34784
Prpf38a	Spliceosome	4.06796
Prpf4	Spliceosome	2.03372
Srsf3	Spliceosome	3.74705
Sf3b5	Spliceosome	2.12148
Lsm5	Spliceosome	3.93055
Sdhd	Thermogenesis	-4.39896
Ndufa9	Thermogenesis	-4.20349
Pparg	Thermogenesis	-2.45682
Ndufa11	Thermogenesis	-2.72357
Ndufb2	Thermogenesis	-2.44669
Atp5d	Thermogenesis	-2.58794
Lipe	Thermogenesis	-4.13022
Prkacb	Thermogenesis	-3.66975
Ndufs3	Thermogenesis	-4.13255
Sdhb	Thermogenesis	-4.29074
Cox4i2	Thermogenesis	-4.22331
Ndufa1	Thermogenesis	-3.45981
Cox7c	Thermogenesis	-2.51684
Atp5g3	Thermogenesis	-3.98816
Map2k3	Thermogenesis	-4.16652
Ndufs7	Thermogenesis	-3.21866
Uqcr11	Thermogenesis	-4.01987
Acsl6	Thermogenesis	-4.30175
Adcy1	Thermogenesis	-2.50555
Uqcrb	Thermogenesis	-3.17927
Ndufs6	Thermogenesis	-2.81037
Ndufs4	Thermogenesis	-3.4879
Ndufb9	Thermogenesis	-4.14955
Cyc1	Thermogenesis	-4.29987
Mapk12	Thermogenesis	-3.60791
Ndufb4	Thermogenesis	-2.52887
Adcy5	Thermogenesis	-3.75234
Adcy6	Thermogenesis	-3.48411
Smarcd1	Thermogenesis	-4.0398
Cox14	Thermogenesis	-2.54014
Ndufa5	Thermogenesis	-2.14099
Ndufv3	Thermogenesis	-2.57563
Ndufaf7	Thermogenesis	-3.96643
Ndufv2	Thermogenesis	-3.65147
Cox7a2l	Thermogenesis	-3.07604
Rps6kb2	Thermogenesis	-3.24331
Cpt1a	Thermogenesis	-2.61996
Ndufb8	Thermogenesis	-4.31673
Atp5b	Thermogenesis	-4.15554
Atp5a1	Thermogenesis	-3.01874
Cox8b	Thermogenesis	-2.19706
Pnpla2	Thermogenesis	-4.05129
Uqcrc1	Thermogenesis	-4.00604
Atp5c1	Thermogenesis	-3.9405
Ndufs1	Thermogenesis	-3.14095
Ndufb3	Thermogenesis	-4.39468
Ndufa10	Thermogenesis	-4.28259
Ndufa8	Thermogenesis	-3.75862
Atf2	Thermogenesis	-3.27827
Actl6a	Thermogenesis	-2.80842
Ndufb5	Thermogenesis	-2.91784
Creb3	Thermogenesis	-2.59922
Ndufs5	Thermogenesis	-2.39129
Mtor	Thermogenesis	-2.81772
Prkab1	Thermogenesis	-2.20972
Ndufa4	Thermogenesis	-3.93246
Uqcrc2	Thermogenesis	-4.49012
Cox7b	Thermogenesis	-2.82565
Acsl4	Thermogenesis	-3.19051
Cox4i1	Thermogenesis	-4.03836
Cox7a2	Thermogenesis	-3.24023
Slc25a20	Thermogenesis	-3.15635
Ndufb7	Thermogenesis	-3.82768
Atp5h	Thermogenesis	-2.37046
Cox18	Thermogenesis	-3.88098
Cox8a	Thermogenesis	-3.33077
Cox6b1	Thermogenesis	-4.27446
Ndufc1	Thermogenesis	-2.13774
Ndufv1	Thermogenesis	-4.31662
Uqcrfs1	Thermogenesis	-4.15331
Atp5j2	Thermogenesis	-3.07673
Ndufb10	Thermogenesis	-2.11103
Ndufa7	Thermogenesis	-3.93439
Cox10	Thermogenesis	-4.49221
Coa4	Thermogenesis	-4.25492
Uqcrq	Thermogenesis	-3.50397
Cox17	Thermogenesis	-3.83531
Ndufaf6	Thermogenesis	-2.36558
Kdm3a	Thermogenesis	-2.62201
Sdhc	Thermogenesis	-2.45448
Uqcr10	Thermogenesis	-2.15765
Ndufs8	Thermogenesis	-4.16377
Cox5b	Thermogenesis	-2.89562
Prkag1	Thermogenesis	-2.17454
Ndufaf3	Thermogenesis	-2.15637
Ndufb6	Thermogenesis	-3.19056
Cox7a1	Thermogenesis	-3.65149
Ndufaf8	Thermogenesis	-3.93054
Smarcd2	Thermogenesis	-4.03647
