# Supplementary material for: A multiorgan map of metabolic, signaling, and inflammatory pathways that coordinately control fasting glycemia in mice
Source: iScience. 2024 Oct 11;27(11):111134. doi: 10.1016/j.isci.2024.111134 (PMC11539597; doi:10.1016/j.isci.2024.111134)
Supplement: Table S4. List of KEGG pathways and their mRNAs that are up- or down-regulated with glycemia liver [file mmc5.xlsx]

## Sheet: liver
Table S4. List of KEGG pathways and their mRNAs that are up- or down-regulated with glycemia liver.
Gene symbol	Description	Z-score
Calr	Antigen processing and presentation	3.40655
Hspa8	Antigen processing and presentation	4.00432
H2-M3	Antigen processing and presentation	2.96348
Nfyb	Antigen processing and presentation	4.03531
Hspa4	Antigen processing and presentation	4.19263
Canx	Antigen processing and presentation	4.56399
Lgmn	Antigen processing and presentation	3.61546
Hsp90aa1	Antigen processing and presentation	3.15576
Cd4	Antigen processing and presentation	3.44126
Hsp90ab1	Antigen processing and presentation	3.4875
Nfya	Antigen processing and presentation	3.02628
Cd74	Antigen processing and presentation	3.75523
Creb1	Antigen processing and presentation	2.96957
Hspa5	Antigen processing and presentation	4.28827
Pdia3	Antigen processing and presentation	4.33651
Ifi30	Antigen processing and presentation	3.07803
Rfxank	Antigen processing and presentation	2.94179
H2-Aa	Antigen processing and presentation	3.39578
Tap1	Antigen processing and presentation	3.71183
H2-DMa	Antigen processing and presentation	3.05981
Ctss	Antigen processing and presentation	2.99495
H2-T22	Antigen processing and presentation	4.27834
H2-Q7	Antigen processing and presentation	4.49254
H2-Eb1	Antigen processing and presentation	3.52005
H2-K1	Antigen processing and presentation	3.62289
H2-Q10	Antigen processing and presentation	3.94898
H2-Ab1	Antigen processing and presentation	3.55271
Psme2b	Antigen processing and presentation	3.41855
H2-Q1	Antigen processing and presentation	4.03309
H2-DMb1	Antigen processing and presentation	3.25975
Hspa1b	Antigen processing and presentation	3.95615
Hspa1a	Antigen processing and presentation	4.16028
Cdh1	Cell adhesion molecules	4.57999
Icam2	Cell adhesion molecules	4.17665
Itgb7	Cell adhesion molecules	3.68716
Cldn15	Cell adhesion molecules	3.1979
H2-M3	Cell adhesion molecules	2.96348
Cd274	Cell adhesion molecules	3.82301
Sdc4	Cell adhesion molecules	4.23536
Sdc2	Cell adhesion molecules	3.47579
Alcam	Cell adhesion molecules	4.48072
Nectin3	Cell adhesion molecules	4.0964
Ncam2	Cell adhesion molecules	4.5846
Cd86	Cell adhesion molecules	4.44021
Cd4	Cell adhesion molecules	3.44126
Sdc3	Cell adhesion molecules	3.31562
Itgb1	Cell adhesion molecules	4.33264
Ptprc	Cell adhesion molecules	4.15335
Itga6	Cell adhesion molecules	3.58026
Cdh5	Cell adhesion molecules	3.74961
Cadm1	Cell adhesion molecules	2.96111
Ptprf	Cell adhesion molecules	2.95286
Ntng2	Cell adhesion molecules	4.39264
Cd276	Cell adhesion molecules	4.22789
H2-Aa	Cell adhesion molecules	3.39578
H2-DMa	Cell adhesion molecules	3.05981
Pvr	Cell adhesion molecules	4.16807
Cldn5	Cell adhesion molecules	4.30729
Cldn2	Cell adhesion molecules	3.23028
Selplg	Cell adhesion molecules	3.67099
Jam2	Cell adhesion molecules	4.6224
H2-T22	Cell adhesion molecules	4.27834
H2-Q7	Cell adhesion molecules	4.49254
H2-Eb1	Cell adhesion molecules	3.52005
H2-K1	Cell adhesion molecules	3.62289
H2-Q10	Cell adhesion molecules	3.94898
H2-Ab1	Cell adhesion molecules	3.55271
H2-Q1	Cell adhesion molecules	4.03309
H2-DMb1	Cell adhesion molecules	3.25975
Ndufa9	Chemical carcinogenesis - reactive oxygen species	-3.83194
Araf	Chemical carcinogenesis - reactive oxygen species	-2.79681
Gstt1	Chemical carcinogenesis - reactive oxygen species	-3.78811
Gstt3	Chemical carcinogenesis - reactive oxygen species	-2.85987
Ndufa11	Chemical carcinogenesis - reactive oxygen species	-2.53801
Braf	Chemical carcinogenesis - reactive oxygen species	-1.91333
Ndufb2	Chemical carcinogenesis - reactive oxygen species	-1.67073
Atp5d	Chemical carcinogenesis - reactive oxygen species	-3.92441
Gstm5	Chemical carcinogenesis - reactive oxygen species	-3.68987
Hmox1	Chemical carcinogenesis - reactive oxygen species	-2.10067
Ndufs3	Chemical carcinogenesis - reactive oxygen species	-3.24587
Sod2	Chemical carcinogenesis - reactive oxygen species	-3.88736
Pten	Chemical carcinogenesis - reactive oxygen species	-3.11255
Ndufa2	Chemical carcinogenesis - reactive oxygen species	-2.17656
Cox6c	Chemical carcinogenesis - reactive oxygen species	-2.87387
Arnt	Chemical carcinogenesis - reactive oxygen species	-3.78331
Slc25a5	Chemical carcinogenesis - reactive oxygen species	-2.65131
Atp5g3	Chemical carcinogenesis - reactive oxygen species	-2.75792
Akt3	Chemical carcinogenesis - reactive oxygen species	-2.53283
Ndufs7	Chemical carcinogenesis - reactive oxygen species	-2.65346
Uqcr11	Chemical carcinogenesis - reactive oxygen species	-2.82454
Pld2	Chemical carcinogenesis - reactive oxygen species	-1.61063
Map3k14	Chemical carcinogenesis - reactive oxygen species	-4.23459
Hif1a	Chemical carcinogenesis - reactive oxygen species	-3.68808
Sdha	Chemical carcinogenesis - reactive oxygen species	-2.10951
Ndufs6	Chemical carcinogenesis - reactive oxygen species	-2.19649
Ndufs4	Chemical carcinogenesis - reactive oxygen species	-1.63245
Ppif	Chemical carcinogenesis - reactive oxygen species	-2.35107
Mapk8	Chemical carcinogenesis - reactive oxygen species	-2.67176
Ndufb9	Chemical carcinogenesis - reactive oxygen species	-2.64226
Cyc1	Chemical carcinogenesis - reactive oxygen species	-3.44613
Ptk2	Chemical carcinogenesis - reactive oxygen species	-4.51906
Ndufb4	Chemical carcinogenesis - reactive oxygen species	-1.78355
Atp5o	Chemical carcinogenesis - reactive oxygen species	-2.17303
Sod1	Chemical carcinogenesis - reactive oxygen species	-3.32163
Ndufa5	Chemical carcinogenesis - reactive oxygen species	-2.59554
Ndufv3	Chemical carcinogenesis - reactive oxygen species	-2.04255
Pdpk1	Chemical carcinogenesis - reactive oxygen species	-3.32185
Cox7a2l	Chemical carcinogenesis - reactive oxygen species	-1.61776
Rela	Chemical carcinogenesis - reactive oxygen species	-3.64904
Chuk	Chemical carcinogenesis - reactive oxygen species	-3.5777
Ndufb8	Chemical carcinogenesis - reactive oxygen species	-2.54663
Ptprj	Chemical carcinogenesis - reactive oxygen species	-3.46307
Atp5b	Chemical carcinogenesis - reactive oxygen species	-3.93434
Atp5a1	Chemical carcinogenesis - reactive oxygen species	-3.16712
Cyp2e1	Chemical carcinogenesis - reactive oxygen species	-4.45117
Cox8b	Chemical carcinogenesis - reactive oxygen species	-2.85319
Uqcrc1	Chemical carcinogenesis - reactive oxygen species	-3.63484
Ndufs1	Chemical carcinogenesis - reactive oxygen species	-3.8805
Ndufb3	Chemical carcinogenesis - reactive oxygen species	-2.52398
Ndufa10	Chemical carcinogenesis - reactive oxygen species	-3.73137
Abl1	Chemical carcinogenesis - reactive oxygen species	-3.71071
Ndufa8	Chemical carcinogenesis - reactive oxygen species	-2.86177
Cat	Chemical carcinogenesis - reactive oxygen species	-4.38074
Ptpn1	Chemical carcinogenesis - reactive oxygen species	-3.80342
Ndufb5	Chemical carcinogenesis - reactive oxygen species	-2.62145
Egf	Chemical carcinogenesis - reactive oxygen species	-2.50016
Ndufs5	Chemical carcinogenesis - reactive oxygen species	-3.58739
Akr1a1	Chemical carcinogenesis - reactive oxygen species	-2.49274
Pik3r3	Chemical carcinogenesis - reactive oxygen species	-2.80073
Hgf	Chemical carcinogenesis - reactive oxygen species	-2.84953
Cox6a2	Chemical carcinogenesis - reactive oxygen species	-1.72614
Uqcrc2	Chemical carcinogenesis - reactive oxygen species	-3.07246
Slc25a4	Chemical carcinogenesis - reactive oxygen species	-3.07377
Cox4i1	Chemical carcinogenesis - reactive oxygen species	-2.64969
Pik3r2	Chemical carcinogenesis - reactive oxygen species	-2.70805
Gsta4	Chemical carcinogenesis - reactive oxygen species	-3.92424
Pik3cb	Chemical carcinogenesis - reactive oxygen species	-3.83362
Gstt2	Chemical carcinogenesis - reactive oxygen species	-2.65636
Map2k4	Chemical carcinogenesis - reactive oxygen species	-2.3083
Ndufb7	Chemical carcinogenesis - reactive oxygen species	-3.04218
Map2k2	Chemical carcinogenesis - reactive oxygen species	-4.14086
Cox8a	Chemical carcinogenesis - reactive oxygen species	-3.37922
Cox6b1	Chemical carcinogenesis - reactive oxygen species	-3.54211
Ndufc1	Chemical carcinogenesis - reactive oxygen species	-3.16909
Ndufv1	Chemical carcinogenesis - reactive oxygen species	-3.88274
Uqcrfs1	Chemical carcinogenesis - reactive oxygen species	-1.84883
Ndufa4l2	Chemical carcinogenesis - reactive oxygen species	-4.26344
Gstm2	Chemical carcinogenesis - reactive oxygen species	-3.56803
Prkd2	Chemical carcinogenesis - reactive oxygen species	-3.7763
Pik3r1	Chemical carcinogenesis - reactive oxygen species	-2.89503
Cox6a1	Chemical carcinogenesis - reactive oxygen species	-3.93129
Ndufa7	Chemical carcinogenesis - reactive oxygen species	-2.72366
Ptpn11	Chemical carcinogenesis - reactive oxygen species	-3.66701
Uqcrq	Chemical carcinogenesis - reactive oxygen species	-3.08471
Slc26a1	Chemical carcinogenesis - reactive oxygen species	-1.70693
Mapk14	Chemical carcinogenesis - reactive oxygen species	-3.62549
Gsta2	Chemical carcinogenesis - reactive oxygen species	-3.43991
Sdhc	Chemical carcinogenesis - reactive oxygen species	-1.79331
Uqcr10	Chemical carcinogenesis - reactive oxygen species	-4.37605
Grb2	Chemical carcinogenesis - reactive oxygen species	-4.36971
Cox5b	Chemical carcinogenesis - reactive oxygen species	-2.77428
Atp5g2	Chemical carcinogenesis - reactive oxygen species	-1.86377
Mapk3	Chemical carcinogenesis - reactive oxygen species	-2.03578
Gstm6	Chemical carcinogenesis - reactive oxygen species	-3.56178
Map3k5	Chemical carcinogenesis - reactive oxygen species	-4.20747
Gsta1	Chemical carcinogenesis - reactive oxygen species	-3.67228
Gm3776	Chemical carcinogenesis - reactive oxygen species	-4.09054
Mx1	Coronavirus disease - COVID-19	4.14078
Irf9	Coronavirus disease - COVID-19	4.0498
Irf3	Coronavirus disease - COVID-19	3.82292
Rps11	Coronavirus disease - COVID-19	2.66053
Rps18	Coronavirus disease - COVID-19	3.83182
Rpl10	Coronavirus disease - COVID-19	4.20531
Rps15a	Coronavirus disease - COVID-19	3.02789
Rps25	Coronavirus disease - COVID-19	2.24221
Rpl15	Coronavirus disease - COVID-19	2.60335
Rps5	Coronavirus disease - COVID-19	2.8358
Cybb	Coronavirus disease - COVID-19	4.62729
Rpl19	Coronavirus disease - COVID-19	1.78605
Egfr	Coronavirus disease - COVID-19	4.28767
Rps27a	Coronavirus disease - COVID-19	3.74738
Nfkbia	Coronavirus disease - COVID-19	2.13171
Fos	Coronavirus disease - COVID-19	3.12979
Traf3	Coronavirus disease - COVID-19	2.63225
Syk	Coronavirus disease - COVID-19	3.67464
Il6st	Coronavirus disease - COVID-19	2.2989
C9	Coronavirus disease - COVID-19	3.67466
C6	Coronavirus disease - COVID-19	4.09868
Mapk12	Coronavirus disease - COVID-19	2.73128
Ifnar2	Coronavirus disease - COVID-19	3.28768
Rps14	Coronavirus disease - COVID-19	3.43542
Mbl2	Coronavirus disease - COVID-19	3.30814
Rps24	Coronavirus disease - COVID-19	3.31764
Rps26	Coronavirus disease - COVID-19	3.37422
Casp1	Coronavirus disease - COVID-19	3.88233
Stat1	Coronavirus disease - COVID-19	4.59183
F13b	Coronavirus disease - COVID-19	3.61558
Ifih1	Coronavirus disease - COVID-19	1.98269
Pik3ca	Coronavirus disease - COVID-19	2.93585
Adar	Coronavirus disease - COVID-19	3.30674
Tlr2	Coronavirus disease - COVID-19	4.00167
Rps3a1	Coronavirus disease - COVID-19	3.98713
Rps20	Coronavirus disease - COVID-19	4.21241
Rps6	Coronavirus disease - COVID-19	3.90163
Rpl22	Coronavirus disease - COVID-19	3.75724
Masp2	Coronavirus disease - COVID-19	2.41225
Oas1b	Coronavirus disease - COVID-19	2.19739
Rpl6	Coronavirus disease - COVID-19	2.13806
C8b	Coronavirus disease - COVID-19	3.77122
Tnfrsf1a	Coronavirus disease - COVID-19	4.01682
Rps3	Coronavirus disease - COVID-19	2.03738
Rps4x	Coronavirus disease - COVID-19	4.51415
Tyk2	Coronavirus disease - COVID-19	2.97019
Rsl24d1	Coronavirus disease - COVID-19	3.2143
Rpl4	Coronavirus disease - COVID-19	2.76993
Oas3	Coronavirus disease - COVID-19	2.62086
Oas2	Coronavirus disease - COVID-19	2.5743
Fgb	Coronavirus disease - COVID-19	2.94043
Fgg	Coronavirus disease - COVID-19	2.69089
Plcg2	Coronavirus disease - COVID-19	4.07259
Cxcl10	Coronavirus disease - COVID-19	4.46864
Isg15	Coronavirus disease - COVID-19	3.84884
C1qc	Coronavirus disease - COVID-19	1.90811
C1qb	Coronavirus disease - COVID-19	2.69528
Mavs	Coronavirus disease - COVID-19	3.98913
Rps16	Coronavirus disease - COVID-19	2.20947
Mbl1	Coronavirus disease - COVID-19	1.96875
Rpl10a	Coronavirus disease - COVID-19	2.07694
C1s1	Coronavirus disease - COVID-19	1.84446
Rpl12	Coronavirus disease - COVID-19	3.21888
Rps21	Coronavirus disease - COVID-19	1.92863
Pik3cd	Coronavirus disease - COVID-19	4.27011
C3ar1	Coronavirus disease - COVID-19	4.35649
Rpl21	Coronavirus disease - COVID-19	3.90348
Rpl37	Coronavirus disease - COVID-19	2.12623
Rpl7	Coronavirus disease - COVID-19	4.18858
Rps2	Coronavirus disease - COVID-19	3.64457
Tlr7	Coronavirus disease - COVID-19	3.7198
Rpl18a	Coronavirus disease - COVID-19	1.78885
Rpl27a	Coronavirus disease - COVID-19	4.11876
Rpl29	Coronavirus disease - COVID-19	3.55964
Rps23	Coronavirus disease - COVID-19	3.9554
Rpl36al	Coronavirus disease - COVID-19	3.69299
Rps27rt	Coronavirus disease - COVID-19	2.77852
Adam17	Coronavirus disease - COVID-19	3.54861
Prkcb	Coronavirus disease - COVID-19	2.24891
Mapk11	Coronavirus disease - COVID-19	3.59568
C1ra	Coronavirus disease - COVID-19	1.84311
Rpl38	Coronavirus disease - COVID-19	2.68876
Rpl23a	Coronavirus disease - COVID-19	2.44508
Rpl5	Coronavirus disease - COVID-19	3.27497
Rpl30	Coronavirus disease - COVID-19	4.69072
Fcgr3	Coronavirus disease - COVID-19	3.55822
Rpl3	Coronavirus disease - COVID-19	2.58867
Rpl35a	Coronavirus disease - COVID-19	4.65896
Rpl26	Coronavirus disease - COVID-19	4.67329
Rps7	Coronavirus disease - COVID-19	2.79495
Cfd	Coronavirus disease - COVID-19	2.89629
Rps17	Coronavirus disease - COVID-19	2.11255
Rps12	Coronavirus disease - COVID-19	3.62794
Rpl7a	Coronavirus disease - COVID-19	3.09832
Rpl35	Coronavirus disease - COVID-19	2.89126
Rpl27	Coronavirus disease - COVID-19	2.59832
Mapk1	Coronavirus disease - COVID-19	2.08269
Oas1g	Coronavirus disease - COVID-19	2.47505
Rplp0	Coronavirus disease - COVID-19	3.70844
Rps28	Coronavirus disease - COVID-19	4.28428
Rpl23	Coronavirus disease - COVID-19	4.35886
Rpl37rt	Coronavirus disease - COVID-19	3.56845
Rpl31	Coronavirus disease - COVID-19	2.43435
Rpl13a	Coronavirus disease - COVID-19	4.5143
C7	Coronavirus disease - COVID-19	3.60799
Rpl36a	Coronavirus disease - COVID-19	3.88495
Rpl39	Coronavirus disease - COVID-19	4.02638
Uba52	Coronavirus disease - COVID-19	3.51443
Rps13	Coronavirus disease - COVID-19	2.52798
Ins2	Diabetic cardiomyopathy	-2.78232
Ndufa9	Diabetic cardiomyopathy	-3.83194
Col1a1	Diabetic cardiomyopathy	-3.01356
Ndufa11	Diabetic cardiomyopathy	-2.53801
Ndufb2	Diabetic cardiomyopathy	-1.67073
Cd36	Diabetic cardiomyopathy	-1.51739
Atp5d	Diabetic cardiomyopathy	-3.92441
Gys1	Diabetic cardiomyopathy	-3.5857
Ppp1cc	Diabetic cardiomyopathy	-1.62763
Ndufs3	Diabetic cardiomyopathy	-3.24587
Insr	Diabetic cardiomyopathy	-3.6694
Ctsd	Diabetic cardiomyopathy	-2.09333
Sdhb	Diabetic cardiomyopathy	-1.56194
Pten	Diabetic cardiomyopathy	-3.11255
Ndufa2	Diabetic cardiomyopathy	-2.17656
Cox6c	Diabetic cardiomyopathy	-2.87387
Slc25a5	Diabetic cardiomyopathy	-2.65131
Slc2a4	Diabetic cardiomyopathy	-2.37612
Atp5g3	Diabetic cardiomyopathy	-2.75792
Pdk4	Diabetic cardiomyopathy	-3.92135
Akt3	Diabetic cardiomyopathy	-2.53283
Ndufs7	Diabetic cardiomyopathy	-2.65346
Uqcr11	Diabetic cardiomyopathy	-2.82454
Mapk9	Diabetic cardiomyopathy	-1.42054
Sdha	Diabetic cardiomyopathy	-2.10951
Ndufs6	Diabetic cardiomyopathy	-2.19649
Ndufs4	Diabetic cardiomyopathy	-1.63245
Vdac2	Diabetic cardiomyopathy	-1.34678
Camk2g	Diabetic cardiomyopathy	-2.52213
Ppif	Diabetic cardiomyopathy	-2.35107
Mapk8	Diabetic cardiomyopathy	-2.67176
Prkcd	Diabetic cardiomyopathy	-1.43885
Ndufb9	Diabetic cardiomyopathy	-2.64226
Ppara	Diabetic cardiomyopathy	-4.06811
Cyc1	Diabetic cardiomyopathy	-3.44613
Gsk3b	Diabetic cardiomyopathy	-4.24561
Ndufb4	Diabetic cardiomyopathy	-1.78355
Atp5o	Diabetic cardiomyopathy	-2.17303
Ndufa5	Diabetic cardiomyopathy	-2.59554
Ndufv3	Diabetic cardiomyopathy	-2.04255
Cox7a2l	Diabetic cardiomyopathy	-1.61776
Rela	Diabetic cardiomyopathy	-3.64904
Ndufb8	Diabetic cardiomyopathy	-2.54663
Atp5b	Diabetic cardiomyopathy	-3.93434
Atp5a1	Diabetic cardiomyopathy	-3.16712
Cox8b	Diabetic cardiomyopathy	-2.85319
Uqcrc1	Diabetic cardiomyopathy	-3.63484
Ndufs1	Diabetic cardiomyopathy	-3.8805
Ndufb3	Diabetic cardiomyopathy	-2.52398
Ndufa10	Diabetic cardiomyopathy	-3.73137
Ndufa8	Diabetic cardiomyopathy	-2.86177
Ndufb5	Diabetic cardiomyopathy	-2.62145
Cpt2	Diabetic cardiomyopathy	-3.45142
Slc2a1	Diabetic cardiomyopathy	-4.05834
Ndufs5	Diabetic cardiomyopathy	-3.58739
Pik3r3	Diabetic cardiomyopathy	-2.80073
Mtor	Diabetic cardiomyopathy	-3.22576
Col1a2	Diabetic cardiomyopathy	-3.98557
Gys2	Diabetic cardiomyopathy	-1.89975
Atp2a1	Diabetic cardiomyopathy	-3.29474
Cox6a2	Diabetic cardiomyopathy	-1.72614
Uqcrc2	Diabetic cardiomyopathy	-3.07246
Ndufb11	Diabetic cardiomyopathy	-1.34195
Slc25a4	Diabetic cardiomyopathy	-3.07377
Mmp2	Diabetic cardiomyopathy	-1.4426
Cox4i1	Diabetic cardiomyopathy	-2.64969
Pik3r2	Diabetic cardiomyopathy	-2.70805
Pik3cb	Diabetic cardiomyopathy	-3.83362
Ndufb7	Diabetic cardiomyopathy	-3.04218
Cox8a	Diabetic cardiomyopathy	-3.37922
Cox6b1	Diabetic cardiomyopathy	-3.54211
Ndufc1	Diabetic cardiomyopathy	-3.16909
Ndufv1	Diabetic cardiomyopathy	-3.88274
Uqcrfs1	Diabetic cardiomyopathy	-1.84883
Pdk2	Diabetic cardiomyopathy	-3.56449
Ptpa	Diabetic cardiomyopathy	-3.58935
Ndufa4l2	Diabetic cardiomyopathy	-4.26344
Ppp1ca	Diabetic cardiomyopathy	-4.72904
Pik3r1	Diabetic cardiomyopathy	-2.89503
Cox6a1	Diabetic cardiomyopathy	-3.93129
Ndufa7	Diabetic cardiomyopathy	-2.72366
Uqcrq	Diabetic cardiomyopathy	-3.08471
Prkca	Diabetic cardiomyopathy	-2.83196
Plcb1	Diabetic cardiomyopathy	-2.90469
Mapk14	Diabetic cardiomyopathy	-3.62549
Sdhc	Diabetic cardiomyopathy	-1.79331
Uqcr10	Diabetic cardiomyopathy	-4.37605
Cox5b	Diabetic cardiomyopathy	-2.77428
Atp5g2	Diabetic cardiomyopathy	-1.86377
Ncf4	Diabetic cardiomyopathy	-2.67565
Chmp1a	Necroptosis	4.06538
Stat6	Necroptosis	4.56636
Irf9	Necroptosis	4.0498
Bid	Necroptosis	4.11374
Vdac3	Necroptosis	3.34832
Vps4b	Necroptosis	4.40686
Cybb	Necroptosis	4.62729
Pygl	Necroptosis	3.19592
Hsp90aa1	Necroptosis	3.15576
Ripk1	Necroptosis	4.10087
Glud1	Necroptosis	2.90695
Dnm1l	Necroptosis	3.23232
Ifnar2	Necroptosis	3.28768
Hsp90ab1	Necroptosis	3.4875
Xiap	Necroptosis	3.94242
Casp1	Necroptosis	3.88233
Cflar	Necroptosis	4.21423
Stat1	Necroptosis	4.59183
Glul	Necroptosis	4.38238
Zbp1	Necroptosis	4.2264
Ppid	Necroptosis	3.76137
Chmp5	Necroptosis	4.29994
Tnfrsf1a	Necroptosis	4.01682
Vps4a	Necroptosis	3.29709
Birc3	Necroptosis	3.26044
Tyk2	Necroptosis	2.97019
Pygb	Necroptosis	4.35811
Chmp7	Necroptosis	3.52778
Usp21	Necroptosis	3.20645
Camk2d	Necroptosis	4.7289
Bcl2	Necroptosis	3.67114
Birc2	Necroptosis	4.35754
Camk2b	Necroptosis	4.52096
Hmgb1	Necroptosis	4.67456
Ppia	Necroptosis	2.93372
Ins2	Non-alcoholic fatty liver disease	-2.78232
Ndufa9	Non-alcoholic fatty liver disease	-3.83194
Pparg	Non-alcoholic fatty liver disease	-3.61899
Nr1h3	Non-alcoholic fatty liver disease	-2.50094
Ndufa11	Non-alcoholic fatty liver disease	-2.53801
Ndufb2	Non-alcoholic fatty liver disease	-1.67073
Ndufs3	Non-alcoholic fatty liver disease	-3.24587
Insr	Non-alcoholic fatty liver disease	-3.6694
Ndufa2	Non-alcoholic fatty liver disease	-2.17656
Cox6c	Non-alcoholic fatty liver disease	-2.87387
Rxra	Non-alcoholic fatty liver disease	-4.13006
Mlx	Non-alcoholic fatty liver disease	-2.99515
Akt3	Non-alcoholic fatty liver disease	-2.53283
Ndufs7	Non-alcoholic fatty liver disease	-2.65346
Uqcr11	Non-alcoholic fatty liver disease	-2.82454
Sdha	Non-alcoholic fatty liver disease	-2.10951
Ndufs6	Non-alcoholic fatty liver disease	-2.19649
Ndufs4	Non-alcoholic fatty liver disease	-1.63245
Mapk8	Non-alcoholic fatty liver disease	-2.67176
Ndufb9	Non-alcoholic fatty liver disease	-2.64226
Ppara	Non-alcoholic fatty liver disease	-4.06811
Cyc1	Non-alcoholic fatty liver disease	-3.44613
Gsk3b	Non-alcoholic fatty liver disease	-4.24561
Ndufb4	Non-alcoholic fatty liver disease	-1.78355
Ndufa5	Non-alcoholic fatty liver disease	-2.59554
Ndufv3	Non-alcoholic fatty liver disease	-2.04255
Cox7a2l	Non-alcoholic fatty liver disease	-1.61776
Fas	Non-alcoholic fatty liver disease	-2.88844
Rela	Non-alcoholic fatty liver disease	-3.64904
Ndufb8	Non-alcoholic fatty liver disease	-2.54663
Cyp2e1	Non-alcoholic fatty liver disease	-4.45117
Cox8b	Non-alcoholic fatty liver disease	-2.85319
Uqcrc1	Non-alcoholic fatty liver disease	-3.63484
Ndufs1	Non-alcoholic fatty liver disease	-3.8805
Casp8	Non-alcoholic fatty liver disease	-1.85418
Ndufb3	Non-alcoholic fatty liver disease	-2.52398
Ndufa10	Non-alcoholic fatty liver disease	-3.73137
Adipor1	Non-alcoholic fatty liver disease	-1.84419
Ndufa8	Non-alcoholic fatty liver disease	-2.86177
Itch	Non-alcoholic fatty liver disease	-3.98396
Ndufb5	Non-alcoholic fatty liver disease	-2.62145
Il6ra	Non-alcoholic fatty liver disease	-3.15237
Prkaa2	Non-alcoholic fatty liver disease	-3.4073
Ndufs5	Non-alcoholic fatty liver disease	-3.58739
Pik3r3	Non-alcoholic fatty liver disease	-2.80073
Prkag2	Non-alcoholic fatty liver disease	-4.09295
Prkab1	Non-alcoholic fatty liver disease	-1.89795
Cox6a2	Non-alcoholic fatty liver disease	-1.72614
Uqcrc2	Non-alcoholic fatty liver disease	-3.07246
Cox4i1	Non-alcoholic fatty liver disease	-2.64969
Pik3r2	Non-alcoholic fatty liver disease	-2.70805
Pik3cb	Non-alcoholic fatty liver disease	-3.83362
Ndufb7	Non-alcoholic fatty liver disease	-3.04218
Cox8a	Non-alcoholic fatty liver disease	-3.37922
Cox6b1	Non-alcoholic fatty liver disease	-3.54211
Ndufc1	Non-alcoholic fatty liver disease	-3.16909
Ndufv1	Non-alcoholic fatty liver disease	-3.88274
Prkab2	Non-alcoholic fatty liver disease	-4.29666
Uqcrfs1	Non-alcoholic fatty liver disease	-1.84883
Ndufa4l2	Non-alcoholic fatty liver disease	-4.26344
Pik3r1	Non-alcoholic fatty liver disease	-2.89503
Cox6a1	Non-alcoholic fatty liver disease	-3.93129
Ndufa7	Non-alcoholic fatty liver disease	-2.72366
Uqcrq	Non-alcoholic fatty liver disease	-3.08471
Prkaa1	Non-alcoholic fatty liver disease	-4.32291
Mapk14	Non-alcoholic fatty liver disease	-3.62549
Gsk3a	Non-alcoholic fatty liver disease	-4.23117
Sdhc	Non-alcoholic fatty liver disease	-1.79331
Uqcr10	Non-alcoholic fatty liver disease	-4.37605
Cox5b	Non-alcoholic fatty liver disease	-2.77428
Cycs	Non-alcoholic fatty liver disease	-4.12397
Map3k5	Non-alcoholic fatty liver disease	-4.20747
Ndufa9	Oxidative phosphorylation	-3.83194
Tcirg1	Oxidative phosphorylation	-2.54556
Ndufa11	Oxidative phosphorylation	-2.53801
Ndufb2	Oxidative phosphorylation	-1.67073
Atp5d	Oxidative phosphorylation	-3.92441
Ndufs3	Oxidative phosphorylation	-3.24587
Sdhb	Oxidative phosphorylation	-1.56194
Atp6v0d1	Oxidative phosphorylation	-2.36492
Ndufa2	Oxidative phosphorylation	-2.17656
Cox6c	Oxidative phosphorylation	-2.87387
Atp6v0e	Oxidative phosphorylation	-3.67892
Atp5g3	Oxidative phosphorylation	-2.75792
Atp6v0a1	Oxidative phosphorylation	-2.97122
Ppa1	Oxidative phosphorylation	-2.02183
Ndufs7	Oxidative phosphorylation	-2.65346
Uqcr11	Oxidative phosphorylation	-2.82454
Cox11	Oxidative phosphorylation	-1.6071
Atp6v1d	Oxidative phosphorylation	-3.57021
Sdha	Oxidative phosphorylation	-2.10951
Ndufs6	Oxidative phosphorylation	-2.19649
Ndufs4	Oxidative phosphorylation	-1.63245
Ndufb9	Oxidative phosphorylation	-2.64226
Cyc1	Oxidative phosphorylation	-3.44613
Ndufb4	Oxidative phosphorylation	-1.78355
Atp5o	Oxidative phosphorylation	-2.17303
Ndufa5	Oxidative phosphorylation	-2.59554
Ndufv3	Oxidative phosphorylation	-2.04255
Cox7a2l	Oxidative phosphorylation	-1.61776
Ndufb8	Oxidative phosphorylation	-2.54663
Atp5b	Oxidative phosphorylation	-3.93434
Atp5a1	Oxidative phosphorylation	-3.16712
Cox8b	Oxidative phosphorylation	-2.85319
Uqcrc1	Oxidative phosphorylation	-3.63484
Ndufs1	Oxidative phosphorylation	-3.8805
Ndufb3	Oxidative phosphorylation	-2.52398
Ndufa10	Oxidative phosphorylation	-3.73137
Ndufa8	Oxidative phosphorylation	-2.86177
Ndufb5	Oxidative phosphorylation	-2.62145
Ppa2	Oxidative phosphorylation	-2.58503
Ndufs5	Oxidative phosphorylation	-3.58739
Cox6a2	Oxidative phosphorylation	-1.72614
Uqcrc2	Oxidative phosphorylation	-3.07246
Cox4i1	Oxidative phosphorylation	-2.64969
Ndufb7	Oxidative phosphorylation	-3.04218
Cox8a	Oxidative phosphorylation	-3.37922
Cox6b1	Oxidative phosphorylation	-3.54211
Ndufc1	Oxidative phosphorylation	-3.16909
Ndufv1	Oxidative phosphorylation	-3.88274
Atp6v0a2	Oxidative phosphorylation	-4.20162
Uqcrfs1	Oxidative phosphorylation	-1.84883
Atp6v0e2	Oxidative phosphorylation	-3.78611
Cox15	Oxidative phosphorylation	-3.85666
Ndufa4l2	Oxidative phosphorylation	-4.26344
Cox6a1	Oxidative phosphorylation	-3.93129
Ndufa7	Oxidative phosphorylation	-2.72366
Cox10	Oxidative phosphorylation	-1.502
Uqcrq	Oxidative phosphorylation	-3.08471
Sdhc	Oxidative phosphorylation	-1.79331
Uqcr10	Oxidative phosphorylation	-4.37605
Cox5b	Oxidative phosphorylation	-2.77428
Atp5g2	Oxidative phosphorylation	-1.86377
Cycs	Oxidative phosphorylation	-4.12397
Pxmp4	Peroxisome	-3.5581
Pex19	Peroxisome	-2.51584
Pex5	Peroxisome	-2.78009
Pex1	Peroxisome	-4.19974
Sod2	Peroxisome	-3.88736
Acot8	Peroxisome	-4.11333
Pipox	Peroxisome	-3.35336
Acsl1	Peroxisome	-2.94905
Pex3	Peroxisome	-3.89719
Pex13	Peroxisome	-3.49408
Abcd4	Peroxisome	-4.51714
Eci2	Peroxisome	-3.88858
Acox2	Peroxisome	-2.78945
Dhrs4	Peroxisome	-2.77773
Sod1	Peroxisome	-3.32163
Nudt12	Peroxisome	-3.60398
Hsd17b4	Peroxisome	-3.50787
Prdx5	Peroxisome	-2.99439
Pecr	Peroxisome	-3.11145
Crat	Peroxisome	-3.52251
Cat	Peroxisome	-4.38074
Pex16	Peroxisome	-4.63591
Slc27a2	Peroxisome	-3.25244
Hao2	Peroxisome	-4.32612
Hmgcl	Peroxisome	-3.82411
Pex14	Peroxisome	-4.13511
Pex10	Peroxisome	-2.54932
Pxmp2	Peroxisome	-2.55761
Idh2	Peroxisome	-4.07922
Pex11a	Peroxisome	-4.26703
Nudt19	Peroxisome	-2.66723
Mpv17l2	Peroxisome	-3.89294
Acaa1a	Peroxisome	-4.12014
Ech1	Peroxisome	-3.17226
Ddo	Peroxisome	-3.34847
Pex26	Peroxisome	-2.75586
Pex11g	Peroxisome	-3.89234
Mlycd	Peroxisome	-2.53712
Srp19	Protein export	3.63761
Sec63	Protein export	2.80742
Sec11c	Protein export	3.64316
Sec11a	Protein export	3.79592
Hspa5	Protein export	4.28827
Sec61a1	Protein export	3.27555
Srprb	Protein export	4.54411
Spcs2	Protein export	4.33079
Srp72	Protein export	3.0384
Immp1l	Protein export	3.88672
Sec61b	Protein export	3.13142
Spcs3	Protein export	4.16859
Sec61g	Protein export	4.10738
Sec24b	Protein processing in endoplasmic reticulum	2.23695
Map2k7	Protein processing in endoplasmic reticulum	2.24752
Calr	Protein processing in endoplasmic reticulum	3.40655
Dnajb11	Protein processing in endoplasmic reticulum	3.95131
Dnajb1	Protein processing in endoplasmic reticulum	4.00854
Ubqln4	Protein processing in endoplasmic reticulum	3.17029
Derl3	Protein processing in endoplasmic reticulum	4.55125
Hspa8	Protein processing in endoplasmic reticulum	4.00432
Nfe2l2	Protein processing in endoplasmic reticulum	3.79526
Derl2	Protein processing in endoplasmic reticulum	4.30687
Sec63	Protein processing in endoplasmic reticulum	2.80742
Hsp90b1	Protein processing in endoplasmic reticulum	3.67918
Sar1a	Protein processing in endoplasmic reticulum	2.594
Canx	Protein processing in endoplasmic reticulum	4.56399
Xbp1	Protein processing in endoplasmic reticulum	4.5029
Ern1	Protein processing in endoplasmic reticulum	3.8386
Sel1l	Protein processing in endoplasmic reticulum	3.32101
Eif2s1	Protein processing in endoplasmic reticulum	4.00522
Atxn3	Protein processing in endoplasmic reticulum	2.85141
Hsp90aa1	Protein processing in endoplasmic reticulum	3.15576
Ngly1	Protein processing in endoplasmic reticulum	3.67732
Dnajc3	Protein processing in endoplasmic reticulum	2.41934
Dad1	Protein processing in endoplasmic reticulum	2.27629
Derl1	Protein processing in endoplasmic reticulum	4.04625
Rbx1	Protein processing in endoplasmic reticulum	3.7787
Ube2j2	Protein processing in endoplasmic reticulum	3.68329
Hsp90ab1	Protein processing in endoplasmic reticulum	3.4875
Sil1	Protein processing in endoplasmic reticulum	3.03494
Syvn1	Protein processing in endoplasmic reticulum	4.44039
P4hb	Protein processing in endoplasmic reticulum	3.30715
Ddit3	Protein processing in endoplasmic reticulum	4.53756
Hspa4l	Protein processing in endoplasmic reticulum	2.82119
Sec61a2	Protein processing in endoplasmic reticulum	2.01634
Pdia4	Protein processing in endoplasmic reticulum	4.17354
Casp12	Protein processing in endoplasmic reticulum	1.80161
Tram1	Protein processing in endoplasmic reticulum	1.82497
Dnajb2	Protein processing in endoplasmic reticulum	3.73787
Ubxn4	Protein processing in endoplasmic reticulum	4.46337
Hspa5	Protein processing in endoplasmic reticulum	4.28827
Pdia3	Protein processing in endoplasmic reticulum	4.33651
Rrbp1	Protein processing in endoplasmic reticulum	4.58048
Sec23b	Protein processing in endoplasmic reticulum	4.49286
Nsfl1c	Protein processing in endoplasmic reticulum	2.58049
Ssr3	Protein processing in endoplasmic reticulum	3.56913
Dnaja1	Protein processing in endoplasmic reticulum	1.93637
Bag1	Protein processing in endoplasmic reticulum	1.89448
Rad23b	Protein processing in endoplasmic reticulum	3.44611
Vcp	Protein processing in endoplasmic reticulum	2.14165
Ddost	Protein processing in endoplasmic reticulum	2.03568
Erp29	Protein processing in endoplasmic reticulum	3.30427
Hsph1	Protein processing in endoplasmic reticulum	4.2564
Mogs	Protein processing in endoplasmic reticulum	2.35781
Rpn1	Protein processing in endoplasmic reticulum	3.96255
Sec61a1	Protein processing in endoplasmic reticulum	3.27555
Magt1	Protein processing in endoplasmic reticulum	3.7522
Eif2ak3	Protein processing in endoplasmic reticulum	4.37416
Herpud1	Protein processing in endoplasmic reticulum	2.88674
Hyou1	Protein processing in endoplasmic reticulum	4.45112
Stt3a	Protein processing in endoplasmic reticulum	3.72711
Stt3b	Protein processing in endoplasmic reticulum	4.23547
Uggt1	Protein processing in endoplasmic reticulum	2.32908
Edem2	Protein processing in endoplasmic reticulum	2.50634
Txndc5	Protein processing in endoplasmic reticulum	2.24942
Sec24c	Protein processing in endoplasmic reticulum	3.40961
Wfs1	Protein processing in endoplasmic reticulum	1.8093
Ppp1r15a	Protein processing in endoplasmic reticulum	1.76246
Ostc	Protein processing in endoplasmic reticulum	3.33
Ssr2	Protein processing in endoplasmic reticulum	4.26358
Lman1	Protein processing in endoplasmic reticulum	3.00571
Bag2	Protein processing in endoplasmic reticulum	4.67078
Edem3	Protein processing in endoplasmic reticulum	2.99238
Preb	Protein processing in endoplasmic reticulum	4.54981
Yod1	Protein processing in endoplasmic reticulum	2.29195
Ckap4	Protein processing in endoplasmic reticulum	3.481
Ubxn8	Protein processing in endoplasmic reticulum	4.25702
Sec61b	Protein processing in endoplasmic reticulum	3.13142
Bcl2	Protein processing in endoplasmic reticulum	3.67114
Ganab	Protein processing in endoplasmic reticulum	1.86652
Ubxn1	Protein processing in endoplasmic reticulum	1.7315
Svip	Protein processing in endoplasmic reticulum	3.28192
Ube2d3	Protein processing in endoplasmic reticulum	3.12422
Sec61g	Protein processing in endoplasmic reticulum	4.10738
Hspa1b	Protein processing in endoplasmic reticulum	3.95615
Ube2d2a	Protein processing in endoplasmic reticulum	4.15127
Hspa1a	Protein processing in endoplasmic reticulum	4.16028
Rps11	Ribosome	2.66053
Rps18	Ribosome	3.83182
Rpl10	Ribosome	4.20531
Rps15a	Ribosome	3.02789
Rps25	Ribosome	2.24221
Rpl15	Ribosome	2.60335
Rps5	Ribosome	2.8358
Mrpl24	Ribosome	3.4443
Rps27a	Ribosome	3.74738
Rps14	Ribosome	3.43542
Rps24	Ribosome	3.31764
Rps26	Ribosome	3.37422
Rps3a1	Ribosome	3.98713
Rps20	Ribosome	4.21241
Rps6	Ribosome	3.90163
Rpl22	Ribosome	3.75724
Mrpl1	Ribosome	2.77403
Rpl6	Ribosome	2.13806
Mrpl19	Ribosome	2.83585
Rps3	Ribosome	2.03738
Rps4x	Ribosome	4.51415
Rsl24d1	Ribosome	3.2143
Rpl4	Ribosome	2.76993
Mrps10	Ribosome	4.50464
Rps16	Ribosome	2.20947
Rpl10a	Ribosome	2.07694
Rpl12	Ribosome	3.21888
Mrps6	Ribosome	4.0334
Rpl21	Ribosome	3.90348
Rpl37	Ribosome	2.12623
Rpl7	Ribosome	4.18858
Rps2	Ribosome	3.64457
Mrps12	Ribosome	4.62729
Rpl27a	Ribosome	4.11876
Rpl29	Ribosome	3.55964
Rps23	Ribosome	3.9554
Rpl36al	Ribosome	3.69299
Rps27rt	Ribosome	2.77852
Rpl38	Ribosome	2.68876
Mrpl18	Ribosome	4.29476
Rpl23a	Ribosome	2.44508
Rpl5	Ribosome	3.27497
Rpl30	Ribosome	4.69072
Rpl3	Ribosome	2.58867
Rpl35a	Ribosome	4.65896
Rpl26	Ribosome	4.67329
Rps7	Ribosome	2.79495
Rps17	Ribosome	2.11255
Rps12	Ribosome	3.62794
Rpl7a	Ribosome	3.09832
Rpl35	Ribosome	2.89126
Rpl27	Ribosome	2.59832
Rplp0	Ribosome	3.70844
Rps28	Ribosome	4.28428
Rpl23	Ribosome	4.35886
Rpl37rt	Ribosome	3.56845
Rpl31	Ribosome	2.43435
Rpl13a	Ribosome	4.5143
Rpl36a	Ribosome	3.88495
Rpl39	Ribosome	4.02638
Uba52	Ribosome	3.51443
Rps13	Ribosome	2.52798
Txnrd3	Selenocompound metabolism	3.90338
Inmt	Selenocompound metabolism	3.36388
Mtr	Selenocompound metabolism	3.69046
Scly	Selenocompound metabolism	2.85955
Sephs1	Selenocompound metabolism	3.36048
Papss1	Selenocompound metabolism	4.27646
Sepsecs	Selenocompound metabolism	2.95176
Kyat1	Selenocompound metabolism	3.41249
Kyat3	Selenocompound metabolism	4.11575
Mars2	Selenocompound metabolism	4.59271
Ndufa9	Thermogenesis	-3.83194
Pparg	Thermogenesis	-3.61899
Ndufa11	Thermogenesis	-2.53801
Ndufb2	Thermogenesis	-1.67073
Atp5d	Thermogenesis	-3.92441
Lipe	Thermogenesis	-2.80098
Rps6ka1	Thermogenesis	-3.65835
Prkacb	Thermogenesis	-2.41907
Prkaca	Thermogenesis	-2.9923
Ndufs3	Thermogenesis	-3.24587
Adcy9	Thermogenesis	-2.65458
Akt1s1	Thermogenesis	-1.83737
Ndufa2	Thermogenesis	-2.17656
Cox6c	Thermogenesis	-2.87387
Atp5g3	Thermogenesis	-2.75792
Acsl1	Thermogenesis	-2.94905
Map2k3	Thermogenesis	-2.89367
Ndufs7	Thermogenesis	-2.65346
Uqcr11	Thermogenesis	-2.82454
Rps6kb1	Thermogenesis	-1.67734
Cox11	Thermogenesis	-1.6071
Adcy3	Thermogenesis	-2.64379
Dpf3	Thermogenesis	-4.3458
Sdha	Thermogenesis	-2.10951
Ndufs6	Thermogenesis	-2.19649
Ndufs4	Thermogenesis	-1.63245
Ndufb9	Thermogenesis	-2.64226
Cyc1	Thermogenesis	-3.44613
Ndufb4	Thermogenesis	-1.78355
Atp5o	Thermogenesis	-2.17303
Smarcd1	Thermogenesis	-3.067
Ndufa5	Thermogenesis	-2.59554
Ndufv3	Thermogenesis	-2.04255
Mlst8	Thermogenesis	-1.69415
Cox7a2l	Thermogenesis	-1.61776
Rps6kb2	Thermogenesis	-3.68984
Cpt1a	Thermogenesis	-2.06873
Smarca2	Thermogenesis	-2.59051
Ndufb8	Thermogenesis	-2.54663
Smarcc2	Thermogenesis	-2.98032
Atp5b	Thermogenesis	-3.93434
Atp5a1	Thermogenesis	-3.16712
Cox8b	Thermogenesis	-2.85319
Pnpla2	Thermogenesis	-3.60651
Rptor	Thermogenesis	-3.74886
Uqcrc1	Thermogenesis	-3.63484
Ndufs1	Thermogenesis	-3.8805
Ndufb3	Thermogenesis	-2.52398
Coa5	Thermogenesis	-2.18741
Ndufa10	Thermogenesis	-3.73137
Ndufa8	Thermogenesis	-2.86177
Ndufaf1	Thermogenesis	-2.28492
Gnas	Thermogenesis	-4.2432
Ndufb5	Thermogenesis	-2.62145
Creb3	Thermogenesis	-2.68024
Prkaa2	Thermogenesis	-3.4073
Cpt2	Thermogenesis	-3.45142
Ndufs5	Thermogenesis	-3.58739
Prkag2	Thermogenesis	-4.09295
Mtor	Thermogenesis	-3.22576
Prkab1	Thermogenesis	-1.89795
Cox6a2	Thermogenesis	-1.72614
Fgf21	Thermogenesis	-1.88531
Uqcrc2	Thermogenesis	-3.07246
Cox4i1	Thermogenesis	-2.64969
Smarca4	Thermogenesis	-3.66103
Slc25a20	Thermogenesis	-3.23455
Mgll	Thermogenesis	-4.28413
Ndufb7	Thermogenesis	-3.04218
Creb3l3	Thermogenesis	-4.06988
Cox18	Thermogenesis	-3.74578
Cox8a	Thermogenesis	-3.37922
Cox6b1	Thermogenesis	-3.54211
Kdm1a	Thermogenesis	-4.47796
Ndufc1	Thermogenesis	-3.16909
Ndufv1	Thermogenesis	-3.88274
Prkab2	Thermogenesis	-4.29666
Uqcrfs1	Thermogenesis	-1.84883
Cox15	Thermogenesis	-3.85666
Ndufa4l2	Thermogenesis	-4.26344
Cox6a1	Thermogenesis	-3.93129
Ndufa7	Thermogenesis	-2.72366
Coa4	Thermogenesis	-4.66671
Uqcrq	Thermogenesis	-3.08471
Cox19	Thermogenesis	-2.65572
Ndufaf6	Thermogenesis	-1.61261
Prkaa1	Thermogenesis	-4.32291
Coa6	Thermogenesis	-3.3401
Mapk14	Thermogenesis	-3.62549
Sdhc	Thermogenesis	-1.79331
Zfp516	Thermogenesis	-2.31674
Uqcr10	Thermogenesis	-4.37605
Grb2	Thermogenesis	-4.36971
Cox5b	Thermogenesis	-2.77428
Atp5g2	Thermogenesis	-1.86377
Actg1	Thermogenesis	-3.64539
Arid1b	Thermogenesis	-3.49411
Ndufaf3	Thermogenesis	-1.98011
Map3k5	Thermogenesis	-4.20747
Smarcd2	Thermogenesis	-4.38324
Itgb2	Tuberculosis	1.87445
Raf1	Tuberculosis	2.69554
Rab5b	Tuberculosis	4.60657
Calm1	Tuberculosis	3.90632
Tgfb1	Tuberculosis	1.90036
Bid	Tuberculosis	4.11374
Rhoa	Tuberculosis	3.84787
Fcgr1	Tuberculosis	3.38166
Cr1l	Tuberculosis	4.58662
Lamp2	Tuberculosis	3.54268
Rab5a	Tuberculosis	1.93247
Lsp1	Tuberculosis	4.1192
Atp6ap1	Tuberculosis	2.35196
Calm3	Tuberculosis	3.54308
Nfyb	Tuberculosis	4.03531
Syk	Tuberculosis	3.67464
Ppp3cb	Tuberculosis	4.03561
Crebbp	Tuberculosis	2.61106
Mapk12	Tuberculosis	2.73128
Ifngr2	Tuberculosis	1.86658
Il10rb	Tuberculosis	3.08105
Nfya	Tuberculosis	3.02628
Atp6v0c	Tuberculosis	3.57612
Cd74	Tuberculosis	3.75523
Creb1	Tuberculosis	2.96957
Hspd1	Tuberculosis	3.12061
Stat1	Tuberculosis	4.59183
Fcgr2b	Tuberculosis	4.292
Mrc1	Tuberculosis	3.77026
Il1a	Tuberculosis	2.04616
Tlr2	Tuberculosis	4.00167
Plk3	Tuberculosis	3.14947
Tnfrsf1a	Tuberculosis	4.01682
Coro1a	Tuberculosis	2.3561
Casp3	Tuberculosis	4.29262
Tradd	Tuberculosis	2.32243
Tirap	Tuberculosis	1.9136
Il10ra	Tuberculosis	3.75204
Calml4	Tuberculosis	2.92074
Malt1	Tuberculosis	4.6019
Atp6v0b	Tuberculosis	2.32412
Pik3c3	Tuberculosis	4.65943
Atp6v1h	Tuberculosis	2.30585
Rfxank	Tuberculosis	2.94179
Calm2	Tuberculosis	4.04818
Eea1	Tuberculosis	2.8898
H2-Aa	Tuberculosis	3.39578
Rfxap	Tuberculosis	2.18934
H2-DMa	Tuberculosis	3.05981
Ctss	Tuberculosis	2.99495
Il18	Tuberculosis	3.86586
Ripk2	Tuberculosis	2.47716
Mapk11	Tuberculosis	3.59568
Camk2d	Tuberculosis	4.7289
Cebpg	Tuberculosis	3.15342
Bcl2	Tuberculosis	3.67114
Camk2b	Tuberculosis	4.52096
Fcer1g	Tuberculosis	4.43935
Fcgr4	Tuberculosis	4.23735
Fcgr3	Tuberculosis	3.55822
H2-Eb1	Tuberculosis	3.52005
Mapk1	Tuberculosis	2.08269
H2-Ab1	Tuberculosis	3.55271
Clec7a	Tuberculosis	4.0912
H2-DMb1	Tuberculosis	3.25975
Dbt	Valine, leucine and isoleucine degradation	-4.04732
Aldh3a2	Valine, leucine and isoleucine degradation	-1.9801
Dld	Valine, leucine and isoleucine degradation	-3.16995
Aldh6a1	Valine, leucine and isoleucine degradation	-4.09529
Auh	Valine, leucine and isoleucine degradation	-2.68329
Mccc2	Valine, leucine and isoleucine degradation	-4.01118
Ehhadh	Valine, leucine and isoleucine degradation	-1.86061
Hsd17b10	Valine, leucine and isoleucine degradation	-3.85293
Hadha	Valine, leucine and isoleucine degradation	-2.91165
Mccc1	Valine, leucine and isoleucine degradation	-4.3573
Hmgcs2	Valine, leucine and isoleucine degradation	-3.8677
Hadh	Valine, leucine and isoleucine degradation	-3.22971
Hmgcl	Valine, leucine and isoleucine degradation	-3.82411
Aldh2	Valine, leucine and isoleucine degradation	-3.80522
Hibadh	Valine, leucine and isoleucine degradation	-2.81726
Acadsb	Valine, leucine and isoleucine degradation	-2.01315
Acad8	Valine, leucine and isoleucine degradation	-2.19649
Acat1	Valine, leucine and isoleucine degradation	-3.39479
Bckdhb	Valine, leucine and isoleucine degradation	-3.465
Mcee	Valine, leucine and isoleucine degradation	-2.16531
Acaa1a	Valine, leucine and isoleucine degradation	-4.12014
Acaa2	Valine, leucine and isoleucine degradation	-3.96241
Pcca	Valine, leucine and isoleucine degradation	-3.90401
Aldh7a1	Valine, leucine and isoleucine degradation	-3.11824
Abat	Valine, leucine and isoleucine degradation	-3.46471
Hadhb	Valine, leucine and isoleucine degradation	-2.39869
Bckdha	Valine, leucine and isoleucine degradation	-3.63344
Acadm	Valine, leucine and isoleucine degradation	-3.54091
Aox1	Valine, leucine and isoleucine degradation	-4.23647
Agxt2	Valine, leucine and isoleucine degradation	-2.93039
