# Supplementary material for: A multiorgan map of metabolic, signaling, and inflammatory pathways that coordinately control fasting glycemia in mice
Source: iScience. 2024 Oct 11;27(11):111134. doi: 10.1016/j.isci.2024.111134 (PMC11539597; doi:10.1016/j.isci.2024.111134)
Supplement: Table S5. List of KEGG pathways and their mRNAs that are up- or down-regulated with glycemia in visceral adipose tissue, related to Figure 6 [file mmc6.xlsx]

## Sheet: adipose
Table S5. List of KEGG pathways and their mRNAs that are up- or down-regulated with glycemia in visceral adipose tissue, related to Figure 6.
Gene symbol	Description	Z-score
Hars	Aminoacyl-tRNA biosynthesis	-1.50747
Wars2	Aminoacyl-tRNA biosynthesis	-3.93736
Cars	Aminoacyl-tRNA biosynthesis	-1.48156
Nars2	Aminoacyl-tRNA biosynthesis	-4.53611
Hars2	Aminoacyl-tRNA biosynthesis	-3.83715
Fars2	Aminoacyl-tRNA biosynthesis	-1.65908
Tars	Aminoacyl-tRNA biosynthesis	-2.65302
Yars2	Aminoacyl-tRNA biosynthesis	-2.84671
Lars	Aminoacyl-tRNA biosynthesis	-3.21202
Nars	Aminoacyl-tRNA biosynthesis	-2.16804
Farsb	Aminoacyl-tRNA biosynthesis	-2.0619
Eprs	Aminoacyl-tRNA biosynthesis	-1.89229
Dars2	Aminoacyl-tRNA biosynthesis	-1.31695
Rars2	Aminoacyl-tRNA biosynthesis	-3.81713
Yars	Aminoacyl-tRNA biosynthesis	-3.02806
Gars	Aminoacyl-tRNA biosynthesis	-2.02284
Tarsl2	Aminoacyl-tRNA biosynthesis	-4.11177
Kars	Aminoacyl-tRNA biosynthesis	-4.82522
Aars	Aminoacyl-tRNA biosynthesis	-4.35661
Qars	Aminoacyl-tRNA biosynthesis	-1.34647
Lars2	Aminoacyl-tRNA biosynthesis	-3.58551
Pars2	Aminoacyl-tRNA biosynthesis	-3.94511
Mtfmt	Aminoacyl-tRNA biosynthesis	-1.90049
Sars	Aminoacyl-tRNA biosynthesis	-3.16265
Sars2	Aminoacyl-tRNA biosynthesis	-2.59845
Aqp1	Bile secretion	3.85707
Atp1a2	Bile secretion	2.59135
Rxra	Bile secretion	2.50598
Adcy3	Bile secretion	2.28922
Abcc3	Bile secretion	3.75575
Slc10a1	Bile secretion	3.0732
Adcy2	Bile secretion	3.36678
Adcy4	Bile secretion	2.01212
Adcy5	Bile secretion	2.64895
Slc22a1	Bile secretion	4.13555
Abcc2	Bile secretion	3.91805
Sctr	Bile secretion	2.1098
Abcb11	Bile secretion	4.56289
Slc9a1	Bile secretion	3.42386
Abcb1b	Bile secretion	4.14027
Abcg2	Bile secretion	2.61586
Slco1b2	Bile secretion	3.77953
Sult2a8	Bile secretion	3.38684
Slc27a5	Bile secretion	4.05693
Ldlr	Bile secretion	2.31566
Aqp9	Bile secretion	4.18923
Ugt2a3	Bile secretion	2.40349
Ugt2b35	Bile secretion	2.82265
Ugt2b1	Bile secretion	3.91941
Scarb1	Bile secretion	2.01751
Baat	Bile secretion	4.01163
Abcb1a	Bile secretion	2.48769
Slco1a1	Bile secretion	4.08715
Ugt1a6a	Bile secretion	2.65857
Ugt2b5	Bile secretion	3.77579
Fxyd2	Bile secretion	2.73131
Ugt2b36	Bile secretion	2.99076
Raf1	Chemokine signaling pathway	4.5051
Ccl3	Chemokine signaling pathway	4.68628
Tiam1	Chemokine signaling pathway	2.54268
Hck	Chemokine signaling pathway	2.08462
Stat3	Chemokine signaling pathway	3.02778
Akt2	Chemokine signaling pathway	2.71505
Cdc42	Chemokine signaling pathway	3.52584
Ccl8	Chemokine signaling pathway	2.40106
Vav2	Chemokine signaling pathway	3.70086
Rac3	Chemokine signaling pathway	1.77041
Arrb1	Chemokine signaling pathway	3.31311
Cxcl16	Chemokine signaling pathway	2.77756
Adcy3	Chemokine signaling pathway	2.28922
Ccl11	Chemokine signaling pathway	1.85834
Adcy2	Chemokine signaling pathway	3.36678
Adcy4	Chemokine signaling pathway	2.01212
Adcy5	Chemokine signaling pathway	2.64895
Ccl25	Chemokine signaling pathway	3.31609
Gnb3	Chemokine signaling pathway	2.88463
Rela	Chemokine signaling pathway	4.11057
Ccr1	Chemokine signaling pathway	3.30951
Xcl1	Chemokine signaling pathway	2.20913
Src	Chemokine signaling pathway	3.41363
Pik3ca	Chemokine signaling pathway	2.24129
Gnb4	Chemokine signaling pathway	1.92693
Nras	Chemokine signaling pathway	3.85691
Ppbp	Chemokine signaling pathway	2.65091
Pf4	Chemokine signaling pathway	2.95417
Cxcl1	Chemokine signaling pathway	2.78279
Cxcl9	Chemokine signaling pathway	3.32179
Pxn	Chemokine signaling pathway	4.52625
Gnb2	Chemokine signaling pathway	3.60623
Pik3cb	Chemokine signaling pathway	3.34683
Gng11	Chemokine signaling pathway	3.65583
Rasgrp2	Chemokine signaling pathway	2.42648
Vav3	Chemokine signaling pathway	3.14018
Cxcl10	Chemokine signaling pathway	2.15976
Ccl12	Chemokine signaling pathway	3.83988
Ccl7	Chemokine signaling pathway	3.78685
Ccl2	Chemokine signaling pathway	4.67509
Gngt2	Chemokine signaling pathway	3.13167
Lyn	Chemokine signaling pathway	1.81762
Grk3	Chemokine signaling pathway	4.62231
Pik3r6	Chemokine signaling pathway	3.73269
Ccr2	Chemokine signaling pathway	3.02973
Cx3cr1	Chemokine signaling pathway	2.36871
Cxcl2	Chemokine signaling pathway	2.75259
Ptk2b	Chemokine signaling pathway	1.8967
Cxcl12	Chemokine signaling pathway	2.63354
Gng8	Chemokine signaling pathway	2.43784
Gng5	Chemokine signaling pathway	2.59781
Ccl27a	Chemokine signaling pathway	4.33897
Ccr5	Chemokine signaling pathway	3.41237
Vwf	Complement and coagulation cascades	2.10917
F12	Complement and coagulation cascades	3.07004
F2rl2	Complement and coagulation cascades	3.07034
C9	Complement and coagulation cascades	4.0743
Serpind1	Complement and coagulation cascades	4.6798
Kng1	Complement and coagulation cascades	3.32515
Masp1	Complement and coagulation cascades	2.73657
Pros1	Complement and coagulation cascades	2.79957
Serping1	Complement and coagulation cascades	2.87467
C3	Complement and coagulation cascades	3.25208
C2	Complement and coagulation cascades	3.12221
Proc	Complement and coagulation cascades	3.62881
Mbl2	Complement and coagulation cascades	3.78924
Serpine2	Complement and coagulation cascades	3.86193
Cfh	Complement and coagulation cascades	2.19928
C4bp	Complement and coagulation cascades	4.0887
Serpinc1	Complement and coagulation cascades	4.295
Tfpi	Complement and coagulation cascades	2.68797
F2	Complement and coagulation cascades	4.25903
Procr	Complement and coagulation cascades	3.50035
Fga	Complement and coagulation cascades	3.19126
C8b	Complement and coagulation cascades	3.15446
Itgam	Complement and coagulation cascades	2.74365
Itgax	Complement and coagulation cascades	2.1887
F9	Complement and coagulation cascades	2.39587
F7	Complement and coagulation cascades	2.34032
F10	Complement and coagulation cascades	2.6462
Plat	Complement and coagulation cascades	2.42047
Fgb	Complement and coagulation cascades	2.70852
Fgg	Complement and coagulation cascades	3.18449
Cfhr2	Complement and coagulation cascades	3.31149
C8a	Complement and coagulation cascades	3.38035
C1qa	Complement and coagulation cascades	3.86629
C1qc	Complement and coagulation cascades	3.97129
C1qb	Complement and coagulation cascades	3.7051
Serpine1	Complement and coagulation cascades	2.77738
Mbl1	Complement and coagulation cascades	3.83213
Serpinf2	Complement and coagulation cascades	3.9972
C1s1	Complement and coagulation cascades	3.73442
Plaur	Complement and coagulation cascades	4.24779
C5ar1	Complement and coagulation cascades	3.08144
F2rl3	Complement and coagulation cascades	3.14236
C1ra	Complement and coagulation cascades	3.22927
Cfi	Complement and coagulation cascades	3.65795
Plg	Complement and coagulation cascades	3.27942
Kng2	Complement and coagulation cascades	2.80939
Cfd	Complement and coagulation cascades	3.46023
Serpina1a	Complement and coagulation cascades	3.52798
Serpina1e	Complement and coagulation cascades	3.27866
C4b	Complement and coagulation cascades	3.24906
Serpina1c	Complement and coagulation cascades	3.30286
C7	Complement and coagulation cascades	2.9437
Cfb	Complement and coagulation cascades	2.69369
Klkb1	Complement and coagulation cascades	3.46984
Vwf	Coronavirus disease - COVID-19	2.10917
Rpl3l	Coronavirus disease - COVID-19	4.38885
Irf3	Coronavirus disease - COVID-19	2.07421
Stat3	Coronavirus disease - COVID-19	3.02778
Rps18	Coronavirus disease - COVID-19	2.06447
Cybb	Coronavirus disease - COVID-19	2.81079
Fos	Coronavirus disease - COVID-19	2.97611
Il6st	Coronavirus disease - COVID-19	3.76844
C9	Coronavirus disease - COVID-19	4.0743
Mapk12	Coronavirus disease - COVID-19	3.4388
Masp1	Coronavirus disease - COVID-19	2.73657
Ifnar2	Coronavirus disease - COVID-19	2.88473
C3	Coronavirus disease - COVID-19	3.25208
C2	Coronavirus disease - COVID-19	3.12221
Rps14	Coronavirus disease - COVID-19	3.28134
Mbl2	Coronavirus disease - COVID-19	3.78924
Rela	Coronavirus disease - COVID-19	4.11057
Rplp2	Coronavirus disease - COVID-19	2.85905
Nrp1	Coronavirus disease - COVID-19	3.34864
Selp	Coronavirus disease - COVID-19	2.54123
F2	Coronavirus disease - COVID-19	4.25903
Pik3ca	Coronavirus disease - COVID-19	2.24129
Fga	Coronavirus disease - COVID-19	3.19126
C8b	Coronavirus disease - COVID-19	3.15446
Tnfrsf1a	Coronavirus disease - COVID-19	2.6783
Tlr3	Coronavirus disease - COVID-19	2.35923
Rsl24d1	Coronavirus disease - COVID-19	2.58354
Pik3cb	Coronavirus disease - COVID-19	3.34683
Oas2	Coronavirus disease - COVID-19	2.99314
Nlrp3	Coronavirus disease - COVID-19	3.48136
Fgb	Coronavirus disease - COVID-19	2.70852
Fgg	Coronavirus disease - COVID-19	3.18449
Cxcl10	Coronavirus disease - COVID-19	2.15976
C8a	Coronavirus disease - COVID-19	3.38035
Ccl12	Coronavirus disease - COVID-19	3.83988
Ccl2	Coronavirus disease - COVID-19	4.67509
Isg15	Coronavirus disease - COVID-19	2.05623
C1qa	Coronavirus disease - COVID-19	3.86629
C1qc	Coronavirus disease - COVID-19	3.97129
C1qb	Coronavirus disease - COVID-19	3.7051
Mavs	Coronavirus disease - COVID-19	4.12682
Mbl1	Coronavirus disease - COVID-19	3.83213
C1s1	Coronavirus disease - COVID-19	3.73442
Tlr8	Coronavirus disease - COVID-19	2.57074
Rps2	Coronavirus disease - COVID-19	2.44581
Rpl29	Coronavirus disease - COVID-19	2.33574
C5ar1	Coronavirus disease - COVID-19	3.08144
Jun	Coronavirus disease - COVID-19	2.77733
C1ra	Coronavirus disease - COVID-19	3.22927
Fcgr3	Coronavirus disease - COVID-19	3.44786
Rpl35a	Coronavirus disease - COVID-19	5.1488
Rpl26	Coronavirus disease - COVID-19	5.09115
Cfd	Coronavirus disease - COVID-19	3.46023
Rps12	Coronavirus disease - COVID-19	2.33011
Rplp0	Coronavirus disease - COVID-19	2.00358
C4b	Coronavirus disease - COVID-19	3.24906
C7	Coronavirus disease - COVID-19	2.9437
Gm15501	Coronavirus disease - COVID-19	3.79424
Cfb	Coronavirus disease - COVID-19	2.69369
Rpl41	Coronavirus disease - COVID-19	2.04556
Ngfr	Cytokine-cytokine receptor interaction	1.62756
Acvr1b	Cytokine-cytokine receptor interaction	3.46051
Ccl3	Cytokine-cytokine receptor interaction	4.68628
Tgfb1	Cytokine-cytokine receptor interaction	1.62318
Tnfsf14	Cytokine-cytokine receptor interaction	1.99601
Epor	Cytokine-cytokine receptor interaction	1.48615
Bmp7	Cytokine-cytokine receptor interaction	3.44694
Ccl8	Cytokine-cytokine receptor interaction	2.40106
Csf1	Cytokine-cytokine receptor interaction	3.53198
Il13ra1	Cytokine-cytokine receptor interaction	1.41861
Cxcl16	Cytokine-cytokine receptor interaction	2.77756
Ifngr1	Cytokine-cytokine receptor interaction	1.8076
Ccl11	Cytokine-cytokine receptor interaction	1.85834
Tgfb3	Cytokine-cytokine receptor interaction	2.14035
Cxcl14	Cytokine-cytokine receptor interaction	1.61648
Il6st	Cytokine-cytokine receptor interaction	3.76844
Bmp4	Cytokine-cytokine receptor interaction	2.22337
Gdf10	Cytokine-cytokine receptor interaction	1.48189
Tnfrsf10b	Cytokine-cytokine receptor interaction	3.13683
Osmr	Cytokine-cytokine receptor interaction	3.52865
Thpo	Cytokine-cytokine receptor interaction	1.69319
Ifngr2	Cytokine-cytokine receptor interaction	3.99388
Il10rb	Cytokine-cytokine receptor interaction	4.78698
Ifnar2	Cytokine-cytokine receptor interaction	2.88473
Il15ra	Cytokine-cytokine receptor interaction	2.3533
Ccl25	Cytokine-cytokine receptor interaction	3.31609
Csf1r	Cytokine-cytokine receptor interaction	2.88046
Fas	Cytokine-cytokine receptor interaction	4.32848
Tnfrsf25	Cytokine-cytokine receptor interaction	1.72153
Il33	Cytokine-cytokine receptor interaction	3.45155
Ccr1	Cytokine-cytokine receptor interaction	3.30951
Il18rap	Cytokine-cytokine receptor interaction	1.51719
Il1rl1	Cytokine-cytokine receptor interaction	2.82812
Il18r1	Cytokine-cytokine receptor interaction	1.92897
Xcl1	Cytokine-cytokine receptor interaction	2.20913
Acvr1c	Cytokine-cytokine receptor interaction	3.95314
Acvr1	Cytokine-cytokine receptor interaction	1.44192
Il1rn	Cytokine-cytokine receptor interaction	2.51234
Bmp2	Cytokine-cytokine receptor interaction	3.37254
Tnfrsf1b	Cytokine-cytokine receptor interaction	3.71072
Csf3r	Cytokine-cytokine receptor interaction	3.13681
Bmp3	Cytokine-cytokine receptor interaction	1.56509
Ppbp	Cytokine-cytokine receptor interaction	2.65091
Pf4	Cytokine-cytokine receptor interaction	2.95417
Cxcl1	Cytokine-cytokine receptor interaction	2.78279
Cxcl9	Cytokine-cytokine receptor interaction	3.32179
Ltbr	Cytokine-cytokine receptor interaction	1.92304
Tnfrsf1a	Cytokine-cytokine receptor interaction	2.6783
Il4ra	Cytokine-cytokine receptor interaction	1.76351
Tnfsf13b	Cytokine-cytokine receptor interaction	4.51992
Il15	Cytokine-cytokine receptor interaction	4.39646
Il34	Cytokine-cytokine receptor interaction	1.65512
Tgfbr2	Cytokine-cytokine receptor interaction	3.05938
Crlf2	Cytokine-cytokine receptor interaction	1.66682
Lif	Cytokine-cytokine receptor interaction	3.53602
Eda2r	Cytokine-cytokine receptor interaction	3.52385
Cxcl10	Cytokine-cytokine receptor interaction	2.15976
Ccl12	Cytokine-cytokine receptor interaction	3.83988
Ccl7	Cytokine-cytokine receptor interaction	3.78685
Ccl2	Cytokine-cytokine receptor interaction	4.67509
Inhbb	Cytokine-cytokine receptor interaction	2.19299
Il22ra1	Cytokine-cytokine receptor interaction	1.67153
Gdf15	Cytokine-cytokine receptor interaction	4.79325
Bmp6	Cytokine-cytokine receptor interaction	2.54347
Il18	Cytokine-cytokine receptor interaction	2.0476
Il7	Cytokine-cytokine receptor interaction	3.02428
Inhba	Cytokine-cytokine receptor interaction	2.86428
Il17re	Cytokine-cytokine receptor interaction	1.99835
Il20rb	Cytokine-cytokine receptor interaction	2.45659
Ackr3	Cytokine-cytokine receptor interaction	2.8645
Rell1	Cytokine-cytokine receptor interaction	4.4424
Cxcr6	Cytokine-cytokine receptor interaction	1.47268
Il23r	Cytokine-cytokine receptor interaction	2.14803
Ccr2	Cytokine-cytokine receptor interaction	3.02973
Il17d	Cytokine-cytokine receptor interaction	1.46544
Il31ra	Cytokine-cytokine receptor interaction	4.31093
Tnfsf15	Cytokine-cytokine receptor interaction	3.45638
Cx3cr1	Cytokine-cytokine receptor interaction	2.36871
Bmpr1b	Cytokine-cytokine receptor interaction	3.48306
Lifr	Cytokine-cytokine receptor interaction	3.17135
Cxcl2	Cytokine-cytokine receptor interaction	2.75259
Lep	Cytokine-cytokine receptor interaction	2.03758
Csf2ra	Cytokine-cytokine receptor interaction	4.62033
Tnfrsf19	Cytokine-cytokine receptor interaction	3.56015
Cxcl12	Cytokine-cytokine receptor interaction	2.63354
Ifnlr1	Cytokine-cytokine receptor interaction	4.01738
Il3ra	Cytokine-cytokine receptor interaction	2.91082
Csf2rb	Cytokine-cytokine receptor interaction	1.48808
Csf2rb2	Cytokine-cytokine receptor interaction	1.58772
Ccl27a	Cytokine-cytokine receptor interaction	4.33897
Il11ra1	Cytokine-cytokine receptor interaction	3.89354
Ccr5	Cytokine-cytokine receptor interaction	3.41237
Ackr4	Cytokine-cytokine receptor interaction	3.4037
Tnfsf13	Cytokine-cytokine receptor interaction	2.51384
Itga5	Dilated cardiomyopathy	2.70797
Sgca	Dilated cardiomyopathy	3.33928
Myl2	Dilated cardiomyopathy	2.60472
Cacnb4	Dilated cardiomyopathy	2.15053
Igf1	Dilated cardiomyopathy	3.50177
Adcy3	Dilated cardiomyopathy	2.28922
Cacng1	Dilated cardiomyopathy	4.03898
Itgb4	Dilated cardiomyopathy	3.22542
Cacnb1	Dilated cardiomyopathy	3.41069
Tgfb3	Dilated cardiomyopathy	2.14035
Adcy2	Dilated cardiomyopathy	3.36678
Adcy4	Dilated cardiomyopathy	2.01212
Itgb5	Dilated cardiomyopathy	3.25571
Adcy5	Dilated cardiomyopathy	2.64895
Itga7	Dilated cardiomyopathy	2.92048
Des	Dilated cardiomyopathy	2.5863
Cacna1s	Dilated cardiomyopathy	2.43757
Tnnt2	Dilated cardiomyopathy	2.02396
Itga8	Dilated cardiomyopathy	2.35672
Tpm3	Dilated cardiomyopathy	2.48663
Tpm2	Dilated cardiomyopathy	3.07025
Atp2a1	Dilated cardiomyopathy	3.697
Tpm4	Dilated cardiomyopathy	4.26201
Agt	Dilated cardiomyopathy	2.92251
Itga11	Dilated cardiomyopathy	2.60054
Tpm1	Dilated cardiomyopathy	2.43707
Lama1	Dilated cardiomyopathy	3.89273
Itga2b	Dilated cardiomyopathy	1.88191
Sgcg	Dilated cardiomyopathy	3.13467
Tnni3	Dilated cardiomyopathy	2.84756
Pln	Dilated cardiomyopathy	1.96466
Myh6	Dilated cardiomyopathy	3.08149
Itga1	Dilated cardiomyopathy	2.48343
Dmd	Dilated cardiomyopathy	1.81266
Ttn	Dilated cardiomyopathy	3.36888
Myh7	Dilated cardiomyopathy	2.17632
Slc8a1	Dilated cardiomyopathy	2.55797
Myl3	Dilated cardiomyopathy	3.06335
Cacng7	Dilated cardiomyopathy	1.92076
Cacng6	Dilated cardiomyopathy	2.94763
Itga10	Dilated cardiomyopathy	4.62258
Cav2	Focal adhesion	1.62947
Raf1	Focal adhesion	4.5051
Pdgfb	Focal adhesion	3.22498
Itga5	Focal adhesion	2.70797
Col6a1	Focal adhesion	1.89662
Col1a1	Focal adhesion	2.66477
Rac1	Focal adhesion	1.3679
Vwf	Focal adhesion	2.10917
Akt2	Focal adhesion	2.71505
Cdc42	Focal adhesion	3.52584
Ctnnb1	Focal adhesion	1.92817
Cav1	Focal adhesion	1.57671
Elk1	Focal adhesion	1.99736
Vav2	Focal adhesion	3.70086
Myl2	Focal adhesion	2.60472
Rac3	Focal adhesion	1.77041
Ppp1r12c	Focal adhesion	3.64846
Lama4	Focal adhesion	1.51216
Ppp1r12a	Focal adhesion	1.49355
Igf1	Focal adhesion	3.50177
Egfr	Focal adhesion	1.50389
Col6a2	Focal adhesion	1.91733
Flt4	Focal adhesion	1.80879
Myl7	Focal adhesion	3.35219
Rock2	Focal adhesion	1.56137
Itgb4	Focal adhesion	3.22542
Thbs4	Focal adhesion	2.25816
Vcl	Focal adhesion	1.1183
Parvb	Focal adhesion	2.34131
Emp2	Focal adhesion	1.1312
Itgb5	Focal adhesion	3.25571
Mylk	Focal adhesion	1.30395
Vegfa	Focal adhesion	1.4708
Myl12a	Focal adhesion	2.7721
Lama3	Focal adhesion	4.11214
Diaph1	Focal adhesion	3.792
Bad	Focal adhesion	1.25592
Vegfb	Focal adhesion	1.04784
Flnb	Focal adhesion	1.45784
Itga7	Focal adhesion	2.92048
Itgb1	Focal adhesion	1.06465
Pdgfa	Focal adhesion	3.25744
Fn1	Focal adhesion	1.74573
Lamc1	Focal adhesion	1.20914
Capn2	Focal adhesion	1.28405
Lamb3	Focal adhesion	4.2161
Itga8	Focal adhesion	2.35672
Lamc3	Focal adhesion	2.72198
Mylk2	Focal adhesion	4.07697
Src	Focal adhesion	3.41363
Pik3ca	Focal adhesion	2.24129
Pdgfc	Focal adhesion	1.09125
Thbs3	Focal adhesion	2.23004
Tnc	Focal adhesion	3.17732
Tln1	Focal adhesion	4.08857
Hgf	Focal adhesion	1.18805
Pdgfra	Focal adhesion	1.33089
Pxn	Focal adhesion	4.52625
Col1a2	Focal adhesion	2.61096
Zyx	Focal adhesion	3.108
Emp1	Focal adhesion	3.45719
Pak4	Focal adhesion	1.15235
Mylpf	Focal adhesion	4.37338
Col4a6	Focal adhesion	4.36133
Col4a5	Focal adhesion	2.51015
Pak3	Focal adhesion	1.43341
Flna	Focal adhesion	2.6821
Col4a1	Focal adhesion	2.00053
Col4a2	Focal adhesion	1.81487
Vegfc	Focal adhesion	3.13487
Comp	Focal adhesion	3.80614
Pdgfd	Focal adhesion	1.85589
Itga11	Focal adhesion	2.60054
Pik3cb	Focal adhesion	3.34683
Lama1	Focal adhesion	3.89273
Tnxb	Focal adhesion	1.88066
Vav3	Focal adhesion	3.14018
Ccnd3	Focal adhesion	3.7107
Itga2b	Focal adhesion	1.88191
Itga9	Focal adhesion	1.40212
Thbs1	Focal adhesion	3.99017
Itga1	Focal adhesion	2.48343
Reln	Focal adhesion	1.11314
Mylk4	Focal adhesion	4.26743
Col6a3	Focal adhesion	1.35041
Jun	Focal adhesion	2.77733
Tln2	Focal adhesion	2.3179
Lamb2	Focal adhesion	2.1559
Bcl2	Focal adhesion	1.48161
Dock1	Focal adhesion	1.1535
Erbb2	Focal adhesion	2.40347
Cav3	Focal adhesion	3.26591
Kdr	Focal adhesion	2.6193
Col4a4	Focal adhesion	1.46861
Myl9	Focal adhesion	2.21566
Flnc	Focal adhesion	3.30845
Ccnd1	Focal adhesion	1.97468
Ppp1r12b	Focal adhesion	1.65814
Prkcg	Focal adhesion	1.3438
Col4a3	Focal adhesion	1.61207
Itga10	Focal adhesion	4.62258
Itga5	Hypertrophic cardiomyopathy	2.70797
Sgca	Hypertrophic cardiomyopathy	3.33928
Prkag3	Hypertrophic cardiomyopathy	1.81387
Myl2	Hypertrophic cardiomyopathy	2.60472
Cacnb4	Hypertrophic cardiomyopathy	2.15053
Igf1	Hypertrophic cardiomyopathy	3.50177
Cacng1	Hypertrophic cardiomyopathy	4.03898
Itgb4	Hypertrophic cardiomyopathy	3.22542
Cacnb1	Hypertrophic cardiomyopathy	3.41069
Tgfb3	Hypertrophic cardiomyopathy	2.14035
Edn1	Hypertrophic cardiomyopathy	1.82858
Itgb5	Hypertrophic cardiomyopathy	3.25571
Itga7	Hypertrophic cardiomyopathy	2.92048
Des	Hypertrophic cardiomyopathy	2.5863
Cacna1s	Hypertrophic cardiomyopathy	2.43757
Tnnt2	Hypertrophic cardiomyopathy	2.02396
Itga8	Hypertrophic cardiomyopathy	2.35672
Tpm3	Hypertrophic cardiomyopathy	2.48663
Tpm2	Hypertrophic cardiomyopathy	3.07025
Prkag2	Hypertrophic cardiomyopathy	3.0312
Atp2a1	Hypertrophic cardiomyopathy	3.697
Tpm4	Hypertrophic cardiomyopathy	4.26201
Agt	Hypertrophic cardiomyopathy	2.92251
Itga11	Hypertrophic cardiomyopathy	2.60054
Tpm1	Hypertrophic cardiomyopathy	2.43707
Lama1	Hypertrophic cardiomyopathy	3.89273
Itga2b	Hypertrophic cardiomyopathy	1.88191
Sgcg	Hypertrophic cardiomyopathy	3.13467
Tnni3	Hypertrophic cardiomyopathy	2.84756
Myh6	Hypertrophic cardiomyopathy	3.08149
Itga1	Hypertrophic cardiomyopathy	2.48343
Dmd	Hypertrophic cardiomyopathy	1.81266
Ttn	Hypertrophic cardiomyopathy	3.36888
Myh7	Hypertrophic cardiomyopathy	2.17632
Slc8a1	Hypertrophic cardiomyopathy	2.55797
Myl3	Hypertrophic cardiomyopathy	3.06335
Cacng7	Hypertrophic cardiomyopathy	1.92076
Cacng6	Hypertrophic cardiomyopathy	2.94763
Itga10	Hypertrophic cardiomyopathy	4.62258
Tbx21	Inflammatory bowel disease	2.15362
Stat6	Inflammatory bowel disease	4.30049
Tgfb1	Inflammatory bowel disease	1.62318
Stat3	Inflammatory bowel disease	3.02778
Ifngr1	Inflammatory bowel disease	1.8076
Tgfb3	Inflammatory bowel disease	2.14035
Ifngr2	Inflammatory bowel disease	3.99388
Smad2	Inflammatory bowel disease	1.98072
Rela	Inflammatory bowel disease	4.11057
Il18rap	Inflammatory bowel disease	1.51719
Il18r1	Inflammatory bowel disease	1.92897
Il4ra	Inflammatory bowel disease	1.76351
Smad3	Inflammatory bowel disease	2.97031
H2-DMa	Inflammatory bowel disease	1.92716
Il18	Inflammatory bowel disease	2.0476
Il23r	Inflammatory bowel disease	2.14803
Jun	Inflammatory bowel disease	2.77733
Maf	Inflammatory bowel disease	1.51161
H2-Eb1	Inflammatory bowel disease	1.45635
H2-Ab1	Inflammatory bowel disease	1.74351
Tlr5	Inflammatory bowel disease	2.76118
H2-DMb1	Inflammatory bowel disease	1.5998
Raf1	Kaposi sarcoma-associated herpesvirus infection	4.5051
Pdgfb	Kaposi sarcoma-associated herpesvirus infection	3.22498
Irf3	Kaposi sarcoma-associated herpesvirus infection	2.07421
Hck	Kaposi sarcoma-associated herpesvirus infection	2.08462
Stat3	Kaposi sarcoma-associated herpesvirus infection	3.02778
Akt2	Kaposi sarcoma-associated herpesvirus infection	2.71505
Bid	Kaposi sarcoma-associated herpesvirus infection	4.22027
Ctnnb1	Kaposi sarcoma-associated herpesvirus infection	1.92817
Ubc	Kaposi sarcoma-associated herpesvirus infection	4.71235
Mapkapk2	Kaposi sarcoma-associated herpesvirus infection	4.43463
Ifngr1	Kaposi sarcoma-associated herpesvirus infection	1.8076
Fos	Kaposi sarcoma-associated herpesvirus infection	2.97611
Il6st	Kaposi sarcoma-associated herpesvirus infection	3.76844
Mapk12	Kaposi sarcoma-associated herpesvirus infection	3.4388
Cd200r1	Kaposi sarcoma-associated herpesvirus infection	2.75188
Ifnar2	Kaposi sarcoma-associated herpesvirus infection	2.88473
Nfatc4	Kaposi sarcoma-associated herpesvirus infection	2.30226
Gnb3	Kaposi sarcoma-associated herpesvirus infection	2.88463
C3	Kaposi sarcoma-associated herpesvirus infection	3.25208
H2-M5	Kaposi sarcoma-associated herpesvirus infection	1.82274
Fas	Kaposi sarcoma-associated herpesvirus infection	4.32848
Rela	Kaposi sarcoma-associated herpesvirus infection	4.11057
Tcf7l2	Kaposi sarcoma-associated herpesvirus infection	2.58926
Ccr1	Kaposi sarcoma-associated herpesvirus infection	3.30951
Map1lc3a	Kaposi sarcoma-associated herpesvirus infection	2.63705
Src	Kaposi sarcoma-associated herpesvirus infection	3.41363
Pik3ca	Kaposi sarcoma-associated herpesvirus infection	2.24129
Gnb4	Kaposi sarcoma-associated herpesvirus infection	1.92693
Nras	Kaposi sarcoma-associated herpesvirus infection	3.85691
Ppp3ca	Kaposi sarcoma-associated herpesvirus infection	4.70558
Cxcl1	Kaposi sarcoma-associated herpesvirus infection	2.78279
Gnb2	Kaposi sarcoma-associated herpesvirus infection	3.60623
Tnfrsf1a	Kaposi sarcoma-associated herpesvirus infection	2.6783
Angpt2	Kaposi sarcoma-associated herpesvirus infection	3.39697
Tlr3	Kaposi sarcoma-associated herpesvirus infection	2.35923
Tradd	Kaposi sarcoma-associated herpesvirus infection	1.90736
Calml4	Kaposi sarcoma-associated herpesvirus infection	2.27269
Pik3cb	Kaposi sarcoma-associated herpesvirus infection	3.34683
Ptgs2	Kaposi sarcoma-associated herpesvirus infection	2.99773
Gng11	Kaposi sarcoma-associated herpesvirus infection	3.65583
Fgf2	Kaposi sarcoma-associated herpesvirus infection	1.94642
Gngt2	Kaposi sarcoma-associated herpesvirus infection	3.13167
Cdk6	Kaposi sarcoma-associated herpesvirus infection	2.07533
Lyn	Kaposi sarcoma-associated herpesvirus infection	1.81762
Zfp36	Kaposi sarcoma-associated herpesvirus infection	3.61597
Pik3r6	Kaposi sarcoma-associated herpesvirus infection	3.73269
Ticam1	Kaposi sarcoma-associated herpesvirus infection	3.03246
Jun	Kaposi sarcoma-associated herpesvirus infection	2.77733
H2-T22	Kaposi sarcoma-associated herpesvirus infection	3.62419
Bak1	Kaposi sarcoma-associated herpesvirus infection	2.81797
Cxcl2	Kaposi sarcoma-associated herpesvirus infection	2.75259
H2-Q7	Kaposi sarcoma-associated herpesvirus infection	3.92427
H2-K1	Kaposi sarcoma-associated herpesvirus infection	2.92633
Gng8	Kaposi sarcoma-associated herpesvirus infection	2.43784
H2-M9	Kaposi sarcoma-associated herpesvirus infection	4.50963
H2-Q10	Kaposi sarcoma-associated herpesvirus infection	3.77287
Gng5	Kaposi sarcoma-associated herpesvirus infection	2.59781
Ccnd1	Kaposi sarcoma-associated herpesvirus infection	1.97468
H2-Q6	Kaposi sarcoma-associated herpesvirus infection	3.90668
H2-D1	Kaposi sarcoma-associated herpesvirus infection	2.09633
Ccr5	Kaposi sarcoma-associated herpesvirus infection	3.41237
Itgb2	Malaria	1.13279
Tgfb1	Malaria	1.62318
Cd36	Malaria	1.08034
Cr1l	Malaria	1.36861
Sdc1	Malaria	2.30888
Pecam1	Malaria	3.02793
Tgfb3	Malaria	2.14035
Thbs4	Malaria	2.25816
Thbs2	Malaria	0.958977
Selp	Malaria	2.54123
Tlr2	Malaria	1.02731
Thbs3	Malaria	2.23004
Hgf	Malaria	1.18805
Klrk1	Malaria	2.36175
Klrb1c	Malaria	2.75462
Klrb1a	Malaria	3.19293
Comp	Malaria	3.80614
Ccl12	Malaria	3.83988
Ccl2	Malaria	4.67509
Icam1	Malaria	1.17137
Cd81	Malaria	2.07184
Ackr1	Malaria	4.01972
Il18	Malaria	2.0476
Thbs1	Malaria	3.99017
Lrp1	Malaria	1.68152
Tlr9	Malaria	1.11083
Hbb-bs	Malaria	1.73288
Hba-a1	Malaria	2.15119
Hbb-bt	Malaria	3.97233
Klrb1b	Malaria	2.67956
Klra4	Malaria	2.21984
Gypc	Malaria	1.90576
Xpo6	Nucleocytoplasmic transport	-1.43184
Kpnb1	Nucleocytoplasmic transport	-3.96208
Cse1l	Nucleocytoplasmic transport	-2.0729
Ranbp2	Nucleocytoplasmic transport	-2.77524
Tpr	Nucleocytoplasmic transport	-1.56986
Tnpo1	Nucleocytoplasmic transport	-3.21668
Tnpo3	Nucleocytoplasmic transport	-2.75732
Ddx19a	Nucleocytoplasmic transport	-3.78176
Ube2i	Nucleocytoplasmic transport	-1.60953
Eef1a2	Nucleocytoplasmic transport	-1.98731
Sumo3	Nucleocytoplasmic transport	-2.7748
Kpna3	Nucleocytoplasmic transport	-1.65562
Xpo4	Nucleocytoplasmic transport	-1.96397
Xpo7	Nucleocytoplasmic transport	-3.79296
Nup155	Nucleocytoplasmic transport	-2.20592
Senp2	Nucleocytoplasmic transport	-1.63238
Kpna1	Nucleocytoplasmic transport	-1.30041
Thoc1	Nucleocytoplasmic transport	-1.58977
Eif4a3	Nucleocytoplasmic transport	-1.58969
Sumo1	Nucleocytoplasmic transport	-2.90365
Ahctf1	Nucleocytoplasmic transport	-1.51951
Rae1	Nucleocytoplasmic transport	-1.52559
Nmd3	Nucleocytoplasmic transport	-4.0814
Ncbp1	Nucleocytoplasmic transport	-2.93627
Ndc1	Nucleocytoplasmic transport	-2.73436
Srrm1	Nucleocytoplasmic transport	-2.74761
Ran	Nucleocytoplasmic transport	-1.51876
Magohb	Nucleocytoplasmic transport	-3.35295
Ipo5	Nucleocytoplasmic transport	-2.45976
Nup93	Nucleocytoplasmic transport	-3.28121
Ddx19b	Nucleocytoplasmic transport	-3.30869
Thoc5	Nucleocytoplasmic transport	-2.71193
Xpot	Nucleocytoplasmic transport	-2.93344
Nup54	Nucleocytoplasmic transport	-2.90331
Nup37	Nucleocytoplasmic transport	-1.98697
Upf3b	Nucleocytoplasmic transport	-3.09761
Nxt1	Nucleocytoplasmic transport	-1.76815
Thoc2	Nucleocytoplasmic transport	-2.49173
Nup205	Nucleocytoplasmic transport	-1.83898
Nup133	Nucleocytoplasmic transport	-1.84433
Ipo8	Nucleocytoplasmic transport	-2.90703
Nup43	Nucleocytoplasmic transport	-1.51359
Nup88	Nucleocytoplasmic transport	-2.12449
Thoc6	Nucleocytoplasmic transport	-3.12818
Ipo9	Nucleocytoplasmic transport	-1.368
Nxt2	Nucleocytoplasmic transport	-1.56174
Upf2	Nucleocytoplasmic transport	-4.25657
Nupl2	Nucleocytoplasmic transport	-3.92666
Pom121	Nucleocytoplasmic transport	-1.33453
Snupn	Nucleocytoplasmic transport	-3.30849
Sap18b	Nucleocytoplasmic transport	-2.09779
Xpo5	Nucleocytoplasmic transport	-3.38103
Seh1l	Nucleocytoplasmic transport	-4.37995
Wnt9a	Pathways in cancer	2.48306
Pparg	Pathways in cancer	1.71452
Raf1	Pathways in cancer	4.5051
Pdgfb	Pathways in cancer	3.22498
Jup	Pathways in cancer	3.01831
Gstt3	Pathways in cancer	2.91409
Smo	Pathways in cancer	2.17749
Bbc3	Pathways in cancer	3.62158
Spi1	Pathways in cancer	1.66299
Stat6	Pathways in cancer	4.30049
Ppard	Pathways in cancer	3.96689
Tgfb1	Pathways in cancer	1.62318
Stat3	Pathways in cancer	3.02778
Akt2	Pathways in cancer	2.71505
Bid	Pathways in cancer	4.22027
Ralb	Pathways in cancer	2.76633
Kit	Pathways in cancer	3.91228
Epor	Pathways in cancer	1.48615
Cdc42	Pathways in cancer	3.52584
Ctnnb1	Pathways in cancer	1.92817
Mgst1	Pathways in cancer	1.55211
Elk1	Pathways in cancer	1.99736
Bcr	Pathways in cancer	1.6324
Rassf1	Pathways in cancer	1.67916
Wnt2	Pathways in cancer	2.90477
Dll1	Pathways in cancer	1.76047
Nfe2l2	Pathways in cancer	2.2548
Rxrg	Pathways in cancer	2.8509
Rxra	Pathways in cancer	2.50598
Wnt11	Pathways in cancer	3.98423
Rarb	Pathways in cancer	2.90324
Mmp9	Pathways in cancer	2.26442
Rac3	Pathways in cancer	1.77041
Esr1	Pathways in cancer	2.90838
Lama4	Pathways in cancer	1.51216
Kitl	Pathways in cancer	2.72283
Apaf1	Pathways in cancer	1.9472
Ifngr1	Pathways in cancer	1.8076
Igf1	Pathways in cancer	3.50177
Egfr	Pathways in cancer	1.50389
Flt4	Pathways in cancer	1.80879
Rock2	Pathways in cancer	1.56137
Adcy3	Pathways in cancer	2.28922
Nos2	Pathways in cancer	4.30649
Pld2	Pathways in cancer	3.44365
Rps6ka5	Pathways in cancer	3.79095
Fos	Pathways in cancer	2.97611
Tgfb3	Pathways in cancer	2.14035
Hsp90aa1	Pathways in cancer	2.77705
Gli3	Pathways in cancer	1.95611
Edn1	Pathways in cancer	1.82858
Adcy2	Pathways in cancer	3.36678
Fgf10	Pathways in cancer	2.28864
Il6st	Pathways in cancer	3.76844
Bmp4	Pathways in cancer	2.22337
Wnt5a	Pathways in cancer	2.47059
Adcy4	Pathways in cancer	2.01212
Hes1	Pathways in cancer	2.95157
Adcy5	Pathways in cancer	2.64895
Kng1	Pathways in cancer	3.32515
Ifngr2	Pathways in cancer	3.99388
Ifnar2	Pathways in cancer	2.88473
Wnt10b	Pathways in cancer	2.75276
Il15ra	Pathways in cancer	2.3533
Gnb3	Pathways in cancer	2.88463
Hsp90ab1	Pathways in cancer	3.53206
Vegfa	Pathways in cancer	1.4708
Pim1	Pathways in cancer	2.2401
Epas1	Pathways in cancer	1.8187
Lama3	Pathways in cancer	4.11214
Smad2	Pathways in cancer	1.98072
Csf1r	Pathways in cancer	2.88046
Fas	Pathways in cancer	4.32848
Lrp5	Pathways in cancer	1.64756
Rela	Pathways in cancer	4.11057
Plcb3	Pathways in cancer	1.72602
Tcf7l2	Pathways in cancer	2.58926
Gsto1	Pathways in cancer	3.70659
Casp7	Pathways in cancer	4.89555
Nfkb2	Pathways in cancer	2.34549
Sufu	Pathways in cancer	3.70166
Cdk2	Pathways in cancer	2.22715
Gli1	Pathways in cancer	2.61252
Pdgfa	Pathways in cancer	3.25744
Fn1	Pathways in cancer	1.74573
Lamb3	Pathways in cancer	4.2161
Ralgds	Pathways in cancer	2.57999
Lamc3	Pathways in cancer	2.72198
Abl1	Pathways in cancer	1.67126
F2	Pathways in cancer	4.25903
Jag1	Pathways in cancer	2.42026
Dll4	Pathways in cancer	3.00921
Bmp2	Pathways in cancer	3.37254
Pik3ca	Pathways in cancer	2.24129
Gnb4	Pathways in cancer	1.92693
Wnt2b	Pathways in cancer	2.36209
Nras	Pathways in cancer	3.85691
Notch2	Pathways in cancer	2.76682
Tpm3	Pathways in cancer	2.48663
Cks1b	Pathways in cancer	3.28792
Ptch2	Pathways in cancer	3.94901
Csf3r	Pathways in cancer	3.13681
Dvl1	Pathways in cancer	1.52968
Gnb2	Pathways in cancer	3.60623
Tgfa	Pathways in cancer	2.49114
Lrp6	Pathways in cancer	1.73538
Rasgrp4	Pathways in cancer	3.84956
Il4ra	Pathways in cancer	1.76351
Ctbp2	Pathways in cancer	1.96171
Fgf16	Pathways in cancer	2.85087
Col4a6	Pathways in cancer	4.36133
Col4a5	Pathways in cancer	2.51015
Col4a1	Pathways in cancer	2.00053
Col4a2	Pathways in cancer	1.81487
Vegfc	Pathways in cancer	3.13487
Fgfr1	Pathways in cancer	1.77196
Ednra	Pathways in cancer	3.34906
Il15	Pathways in cancer	4.39646
Lpar2	Pathways in cancer	2.60276
Agt	Pathways in cancer	2.92251
Calml4	Pathways in cancer	2.27269
Dapk2	Pathways in cancer	4.29426
Smad3	Pathways in cancer	2.97031
Tgfbr2	Pathways in cancer	3.05938
Pik3cb	Pathways in cancer	3.34683
Ptgs2	Pathways in cancer	2.99773
Gng11	Pathways in cancer	3.65583
Lama1	Pathways in cancer	3.89273
Rasgrp2	Pathways in cancer	2.42648
Wnt6	Pathways in cancer	1.88226
Vhl	Pathways in cancer	2.04722
Ccnd3	Pathways in cancer	3.7107
Itga2b	Pathways in cancer	1.88191
Cebpa	Pathways in cancer	2.10209
Dapk3	Pathways in cancer	2.42261
Fgf1	Pathways in cancer	2.1782
Lpar3	Pathways in cancer	4.5938
Wnt4	Pathways in cancer	2.75787
Fgf2	Pathways in cancer	1.94642
Ptger2	Pathways in cancer	2.49624
Ctnna1	Pathways in cancer	1.77635
Rara	Pathways in cancer	2.39068
Notch3	Pathways in cancer	2.99646
Lpar1	Pathways in cancer	3.49927
Gngt2	Pathways in cancer	3.13167
Rxrb	Pathways in cancer	2.94569
Plekhg5	Pathways in cancer	1.50901
Ptger4	Pathways in cancer	2.14621
Ptger3	Pathways in cancer	1.8246
Cdk6	Pathways in cancer	2.07533
Il7	Pathways in cancer	3.02428
Gstm2	Pathways in cancer	1.9415
Appl1	Pathways in cancer	3.96291
Fzd1	Pathways in cancer	2.30494
Ar	Pathways in cancer	2.51827
Frat2	Pathways in cancer	3.01761
Gli2	Pathways in cancer	2.55982
Ccdc6	Pathways in cancer	2.45965
Il23r	Pathways in cancer	2.14803
Fzd4	Pathways in cancer	1.66241
F2rl3	Pathways in cancer	3.14236
Fzd2	Pathways in cancer	2.39259
Jun	Pathways in cancer	2.77733
Lamb2	Pathways in cancer	2.1559
Camk2d	Pathways in cancer	3.80861
Bcl2	Pathways in cancer	1.48161
Bak1	Pathways in cancer	2.81797
Camk2b	Pathways in cancer	3.16659
Fgf18	Pathways in cancer	2.9537
Gstm1	Pathways in cancer	1.56259
Csf2ra	Pathways in cancer	4.62033
Arhgef12	Pathways in cancer	2.34762
Kng2	Pathways in cancer	2.80939
Cxcl12	Pathways in cancer	2.63354
Erbb2	Pathways in cancer	2.40347
Gng8	Pathways in cancer	2.43784
Zbtb16	Pathways in cancer	2.1775
Col4a4	Pathways in cancer	1.46861
Frat1	Pathways in cancer	3.58991
Lpar5	Pathways in cancer	1.8618
Gng5	Pathways in cancer	2.59781
Il3ra	Pathways in cancer	2.91082
Ccnd1	Pathways in cancer	1.97468
Csf2rb	Pathways in cancer	1.48808
Csf2rb2	Pathways in cancer	1.58772
Mgst2	Pathways in cancer	2.36422
Col4a3	Pathways in cancer	1.61207
Ngfr	PI3K-Akt signaling pathway	1.62756
Raf1	PI3K-Akt signaling pathway	4.5051
Pdgfb	PI3K-Akt signaling pathway	3.22498
Itga5	PI3K-Akt signaling pathway	2.70797
Col6a1	PI3K-Akt signaling pathway	1.89662
Col1a1	PI3K-Akt signaling pathway	2.66477
Rac1	PI3K-Akt signaling pathway	1.3679
Vwf	PI3K-Akt signaling pathway	2.10917
Stk11	PI3K-Akt signaling pathway	2.11956
Efna2	PI3K-Akt signaling pathway	1.70996
Akt2	PI3K-Akt signaling pathway	2.71505
Kit	PI3K-Akt signaling pathway	3.91228
Epor	PI3K-Akt signaling pathway	1.48615
Tek	PI3K-Akt signaling pathway	1.69999
Epha2	PI3K-Akt signaling pathway	3.78013
Ppp2cb	PI3K-Akt signaling pathway	2.16738
Csf1	PI3K-Akt signaling pathway	3.53198
Rxra	PI3K-Akt signaling pathway	2.50598
Ywhah	PI3K-Akt signaling pathway	4.85391
Lama4	PI3K-Akt signaling pathway	1.51216
Kitl	PI3K-Akt signaling pathway	2.72283
Igf1	PI3K-Akt signaling pathway	3.50177
Ddit4	PI3K-Akt signaling pathway	2.03405
Egfr	PI3K-Akt signaling pathway	1.50389
Col6a2	PI3K-Akt signaling pathway	1.91733
Flt4	PI3K-Akt signaling pathway	1.80879
Itgb4	PI3K-Akt signaling pathway	3.22542
Hsp90aa1	PI3K-Akt signaling pathway	2.77705
Thbs4	PI3K-Akt signaling pathway	2.25816
Fgf10	PI3K-Akt signaling pathway	2.28864
Osmr	PI3K-Akt signaling pathway	3.52865
Angpt1	PI3K-Akt signaling pathway	1.3553
Itgb5	PI3K-Akt signaling pathway	3.25571
Ifnar2	PI3K-Akt signaling pathway	2.88473
Nr4a1	PI3K-Akt signaling pathway	3.50936
Gnb3	PI3K-Akt signaling pathway	2.88463
Hsp90ab1	PI3K-Akt signaling pathway	3.53206
Vegfa	PI3K-Akt signaling pathway	1.4708
Mlst8	PI3K-Akt signaling pathway	2.73586
Lama3	PI3K-Akt signaling pathway	4.11214
Csf1r	PI3K-Akt signaling pathway	2.88046
Rela	PI3K-Akt signaling pathway	4.11057
Itga7	PI3K-Akt signaling pathway	2.92048
Cdk2	PI3K-Akt signaling pathway	2.22715
Pdgfa	PI3K-Akt signaling pathway	3.25744
Fn1	PI3K-Akt signaling pathway	1.74573
Eif4e2	PI3K-Akt signaling pathway	3.10733
Lamb3	PI3K-Akt signaling pathway	4.2161
Itga8	PI3K-Akt signaling pathway	2.35672
Pkn3	PI3K-Akt signaling pathway	3.19558
Lamc3	PI3K-Akt signaling pathway	2.72198
Creb3l1	PI3K-Akt signaling pathway	4.57391
Pck1	PI3K-Akt signaling pathway	2.35834
Pik3ca	PI3K-Akt signaling pathway	2.24129
Gnb4	PI3K-Akt signaling pathway	1.92693
Nras	PI3K-Akt signaling pathway	3.85691
Efna1	PI3K-Akt signaling pathway	1.3476
Efna4	PI3K-Akt signaling pathway	1.42607
Thbs3	PI3K-Akt signaling pathway	2.23004
Tnc	PI3K-Akt signaling pathway	3.17732
Csf3r	PI3K-Akt signaling pathway	3.13681
Nos3	PI3K-Akt signaling pathway	1.63001
Col1a2	PI3K-Akt signaling pathway	2.61096
Gnb2	PI3K-Akt signaling pathway	3.60623
Tgfa	PI3K-Akt signaling pathway	2.49114
Il4ra	PI3K-Akt signaling pathway	1.76351
Fgf16	PI3K-Akt signaling pathway	2.85087
Col4a6	PI3K-Akt signaling pathway	4.36133
Col4a5	PI3K-Akt signaling pathway	2.51015
Angpt2	PI3K-Akt signaling pathway	3.39697
Eif4ebp1	PI3K-Akt signaling pathway	1.36678
Col4a1	PI3K-Akt signaling pathway	2.00053
Col4a2	PI3K-Akt signaling pathway	1.81487
Vegfc	PI3K-Akt signaling pathway	3.13487
Fgfr1	PI3K-Akt signaling pathway	1.77196
Phlpp2	PI3K-Akt signaling pathway	1.67705
Comp	PI3K-Akt signaling pathway	3.80614
Lpar2	PI3K-Akt signaling pathway	2.60276
Pdgfd	PI3K-Akt signaling pathway	1.85589
Itga11	PI3K-Akt signaling pathway	2.60054
Pik3cb	PI3K-Akt signaling pathway	3.34683
Gng11	PI3K-Akt signaling pathway	3.65583
Lama1	PI3K-Akt signaling pathway	3.89273
Tnxb	PI3K-Akt signaling pathway	1.88066
Ccnd3	PI3K-Akt signaling pathway	3.7107
Itga2b	PI3K-Akt signaling pathway	1.88191
Creb3l3	PI3K-Akt signaling pathway	2.63116
Fgf1	PI3K-Akt signaling pathway	2.1782
Lpar3	PI3K-Akt signaling pathway	4.5938
Fgf2	PI3K-Akt signaling pathway	1.94642
Mcl1	PI3K-Akt signaling pathway	1.66344
Creb3l2	PI3K-Akt signaling pathway	2.47108
Lpar1	PI3K-Akt signaling pathway	3.49927
Gngt2	PI3K-Akt signaling pathway	3.13167
Itga9	PI3K-Akt signaling pathway	1.40212
Thbs1	PI3K-Akt signaling pathway	3.99017
Cdk6	PI3K-Akt signaling pathway	2.07533
Il7	PI3K-Akt signaling pathway	3.02428
Itga1	PI3K-Akt signaling pathway	2.48343
Phlpp1	PI3K-Akt signaling pathway	1.36258
Chrm2	PI3K-Akt signaling pathway	2.22105
Pik3r6	PI3K-Akt signaling pathway	3.73269
Col6a3	PI3K-Akt signaling pathway	1.35041
Bdnf	PI3K-Akt signaling pathway	1.52291
Efna5	PI3K-Akt signaling pathway	1.45988
Ntf3	PI3K-Akt signaling pathway	3.07195
Lamb2	PI3K-Akt signaling pathway	2.1559
Creb5	PI3K-Akt signaling pathway	2.75821
Ntrk2	PI3K-Akt signaling pathway	3.98138
Irs1	PI3K-Akt signaling pathway	3.8971
Bcl2	PI3K-Akt signaling pathway	1.48161
Pkn1	PI3K-Akt signaling pathway	2.51152
Fgf18	PI3K-Akt signaling pathway	2.9537
Erbb2	PI3K-Akt signaling pathway	2.40347
Kdr	PI3K-Akt signaling pathway	2.6193
Gng8	PI3K-Akt signaling pathway	2.43784
Col4a4	PI3K-Akt signaling pathway	1.46861
Lpar5	PI3K-Akt signaling pathway	1.8618
Gng5	PI3K-Akt signaling pathway	2.59781
Il3ra	PI3K-Akt signaling pathway	2.91082
Ccnd1	PI3K-Akt signaling pathway	1.97468
Ntf5	PI3K-Akt signaling pathway	1.95624
G6pc	PI3K-Akt signaling pathway	2.10914
Col4a3	PI3K-Akt signaling pathway	1.61207
Itga10	PI3K-Akt signaling pathway	4.62258
Ppp2r3d	PI3K-Akt signaling pathway	1.53037
Pparg	PPAR signaling pathway	1.71452
Nr1h3	PPAR signaling pathway	1.7721
Ppard	PPAR signaling pathway	3.96689
Angptl4	PPAR signaling pathway	1.55519
Plin4	PPAR signaling pathway	2.25483
Apoa2	PPAR signaling pathway	3.80591
Cpt1c	PPAR signaling pathway	2.81046
Ubc	PPAR signaling pathway	4.71235
Plin5	PPAR signaling pathway	1.63645
Lpl	PPAR signaling pathway	1.51701
Rxrg	PPAR signaling pathway	2.8509
Rxra	PPAR signaling pathway	2.50598
Fabp7	PPAR signaling pathway	4.52314
Acox2	PPAR signaling pathway	1.64624
Adipoq	PPAR signaling pathway	2.04481
Fabp2	PPAR signaling pathway	1.84141
Cpt1a	PPAR signaling pathway	1.76427
Acsl5	PPAR signaling pathway	1.88378
Sorbs1	PPAR signaling pathway	1.80593
Gk	PPAR signaling pathway	1.5044
Cyp27a1	PPAR signaling pathway	2.4642
Dbi	PPAR signaling pathway	1.66911
Slc27a2	PPAR signaling pathway	1.9401
Pck1	PPAR signaling pathway	2.35834
Hmgcs2	PPAR signaling pathway	2.42308
Aqp7	PPAR signaling pathway	1.78526
Cyp4a14	PPAR signaling pathway	2.99002
Fabp3	PPAR signaling pathway	3.90442
Slc27a5	PPAR signaling pathway	4.05693
Plin1	PPAR signaling pathway	2.01911
Me3	PPAR signaling pathway	2.00622
Apoa5	PPAR signaling pathway	3.37919
Apoc3	PPAR signaling pathway	3.74444
Apoa1	PPAR signaling pathway	3.15096
Acsl3	PPAR signaling pathway	4.02716
Acaa1a	PPAR signaling pathway	4.35243
Rxrb	PPAR signaling pathway	2.94569
Cyp8b1	PPAR signaling pathway	3.45537
Fabp1	PPAR signaling pathway	3.96783
Cyp4a12a	PPAR signaling pathway	3.90722
Hmgcs1	PPAR signaling pathway	3.07698
Cav2	Proteoglycans in cancer	1.62947
Wnt9a	Proteoglycans in cancer	2.48306
Raf1	Proteoglycans in cancer	4.5051
Itga5	Proteoglycans in cancer	2.70797
Col1a1	Proteoglycans in cancer	2.66477
Smo	Proteoglycans in cancer	2.17749
Tiam1	Proteoglycans in cancer	2.54268
Tgfb1	Proteoglycans in cancer	1.62318
Stat3	Proteoglycans in cancer	3.02778
Akt2	Proteoglycans in cancer	2.71505
Cdc42	Proteoglycans in cancer	3.52584
Ctnnb1	Proteoglycans in cancer	1.92817
Cav1	Proteoglycans in cancer	1.57671
Twist2	Proteoglycans in cancer	2.41466
Elk1	Proteoglycans in cancer	1.99736
Vav2	Proteoglycans in cancer	3.70086
Wnt2	Proteoglycans in cancer	2.90477
Wnt11	Proteoglycans in cancer	3.98423
Sdc4	Proteoglycans in cancer	2.74005
Mmp9	Proteoglycans in cancer	2.26442
Ppp1r12c	Proteoglycans in cancer	3.64846
Esr1	Proteoglycans in cancer	2.90838
Ppp1r12a	Proteoglycans in cancer	1.49355
Dcn	Proteoglycans in cancer	2.06403
Igf1	Proteoglycans in cancer	3.50177
Egfr	Proteoglycans in cancer	1.50389
Rock2	Proteoglycans in cancer	1.56137
Sdc1	Proteoglycans in cancer	2.30888
Wnt5a	Proteoglycans in cancer	2.47059
Nudt16l1	Proteoglycans in cancer	3.00944
Mapk12	Proteoglycans in cancer	3.4388
Itgb5	Proteoglycans in cancer	3.25571
Wnt10b	Proteoglycans in cancer	2.75276
Vegfa	Proteoglycans in cancer	1.4708
Smad2	Proteoglycans in cancer	1.98072
Fas	Proteoglycans in cancer	4.32848
Flnb	Proteoglycans in cancer	1.45784
Fn1	Proteoglycans in cancer	1.74573
Src	Proteoglycans in cancer	3.41363
Pik3ca	Proteoglycans in cancer	2.24129
Wnt2b	Proteoglycans in cancer	2.36209
Nras	Proteoglycans in cancer	3.85691
Hspg2	Proteoglycans in cancer	2.36054
Slc9a1	Proteoglycans in cancer	3.42386
Pxn	Proteoglycans in cancer	4.52625
Col1a2	Proteoglycans in cancer	2.61096
Iqgap1	Proteoglycans in cancer	1.93162
Flna	Proteoglycans in cancer	2.6821
Ank1	Proteoglycans in cancer	3.03549
Fgfr1	Proteoglycans in cancer	1.77196
Gab1	Proteoglycans in cancer	1.47253
Pik3cb	Proteoglycans in cancer	3.34683
Ank2	Proteoglycans in cancer	1.50077
Wnt6	Proteoglycans in cancer	1.88226
Vav3	Proteoglycans in cancer	3.14018
Twist1	Proteoglycans in cancer	2.81677
Lum	Proteoglycans in cancer	1.59077
Wnt4	Proteoglycans in cancer	2.75787
Fgf2	Proteoglycans in cancer	1.94642
Hspb2	Proteoglycans in cancer	3.79133
Rras	Proteoglycans in cancer	1.46494
Thbs1	Proteoglycans in cancer	3.99017
Fzd1	Proteoglycans in cancer	2.30494
Plaur	Proteoglycans in cancer	4.24779
Fzd4	Proteoglycans in cancer	1.66241
Fzd2	Proteoglycans in cancer	2.39259
Ezr	Proteoglycans in cancer	2.86228
Camk2d	Proteoglycans in cancer	3.80861
Gpc3	Proteoglycans in cancer	2.68137
Rras2	Proteoglycans in cancer	2.40103
Camk2b	Proteoglycans in cancer	3.16659
Arhgef12	Proteoglycans in cancer	2.34762
Erbb2	Proteoglycans in cancer	2.40347
Cav3	Proteoglycans in cancer	3.26591
Kdr	Proteoglycans in cancer	2.6193
Flnc	Proteoglycans in cancer	3.30845
Ccnd1	Proteoglycans in cancer	1.97468
Ppp1r12b	Proteoglycans in cancer	1.65814
Fcgr1	Staphylococcus aureus infection	4.66426
Krt19	Staphylococcus aureus infection	2.62135
Krt36	Staphylococcus aureus infection	3.50082
Masp1	Staphylococcus aureus infection	2.73657
C3	Staphylococcus aureus infection	3.25208
C2	Staphylococcus aureus infection	3.12221
Mbl2	Staphylococcus aureus infection	3.78924
Cfh	Staphylococcus aureus infection	2.19928
Selp	Staphylococcus aureus infection	2.54123
Fcgr2b	Staphylococcus aureus infection	1.93169
Hc	Staphylococcus aureus infection	1.70268
Itgam	Staphylococcus aureus infection	2.74365
Fgg	Staphylococcus aureus infection	3.18449
Krt20	Staphylococcus aureus infection	2.88685
C1qa	Staphylococcus aureus infection	3.86629
C1qc	Staphylococcus aureus infection	3.97129
C1qb	Staphylococcus aureus infection	3.7051
H2-DMa	Staphylococcus aureus infection	1.92716
Mbl1	Staphylococcus aureus infection	3.83213
C1s1	Staphylococcus aureus infection	3.73442
Krt14	Staphylococcus aureus infection	2.46702
C5ar1	Staphylococcus aureus infection	3.08144
C1ra	Staphylococcus aureus infection	3.22927
Ptafr	Staphylococcus aureus infection	3.24537
Cfi	Staphylococcus aureus infection	3.65795
Plg	Staphylococcus aureus infection	3.27942
Fcgr3	Staphylococcus aureus infection	3.44786
Cfd	Staphylococcus aureus infection	3.46023
Dsg1a	Staphylococcus aureus infection	1.63197
C4b	Staphylococcus aureus infection	3.24906
H2-Ab1	Staphylococcus aureus infection	1.74351
H2-DMb1	Staphylococcus aureus infection	1.5998
Cfb	Staphylococcus aureus infection	2.69369
Ccl3	Viral protein interaction with cytokine and cytokine receptor	4.68628
Tnfsf14	Viral protein interaction with cytokine and cytokine receptor	1.99601
Ccl8	Viral protein interaction with cytokine and cytokine receptor	2.40106
Csf1	Viral protein interaction with cytokine and cytokine receptor	3.53198
Ccl11	Viral protein interaction with cytokine and cytokine receptor	1.85834
Cxcl14	Viral protein interaction with cytokine and cytokine receptor	1.61648
Il6st	Viral protein interaction with cytokine and cytokine receptor	3.76844
Tnfrsf10b	Viral protein interaction with cytokine and cytokine receptor	3.13683
Il10rb	Viral protein interaction with cytokine and cytokine receptor	4.78698
Ccl25	Viral protein interaction with cytokine and cytokine receptor	3.31609
Csf1r	Viral protein interaction with cytokine and cytokine receptor	2.88046
Ccr1	Viral protein interaction with cytokine and cytokine receptor	3.30951
Il18r1	Viral protein interaction with cytokine and cytokine receptor	1.92897
Xcl1	Viral protein interaction with cytokine and cytokine receptor	2.20913
Tnfrsf1b	Viral protein interaction with cytokine and cytokine receptor	3.71072
Ppbp	Viral protein interaction with cytokine and cytokine receptor	2.65091
Pf4	Viral protein interaction with cytokine and cytokine receptor	2.95417
Cxcl1	Viral protein interaction with cytokine and cytokine receptor	2.78279
Cxcl9	Viral protein interaction with cytokine and cytokine receptor	3.32179
Ltbr	Viral protein interaction with cytokine and cytokine receptor	1.92304
Tnfrsf1a	Viral protein interaction with cytokine and cytokine receptor	2.6783
Il34	Viral protein interaction with cytokine and cytokine receptor	1.65512
Cxcl10	Viral protein interaction with cytokine and cytokine receptor	2.15976
Ccl12	Viral protein interaction with cytokine and cytokine receptor	3.83988
Ccl7	Viral protein interaction with cytokine and cytokine receptor	3.78685
Ccl2	Viral protein interaction with cytokine and cytokine receptor	4.67509
Il22ra1	Viral protein interaction with cytokine and cytokine receptor	1.67153
Il18	Viral protein interaction with cytokine and cytokine receptor	2.0476
Il20rb	Viral protein interaction with cytokine and cytokine receptor	2.45659
Ackr3	Viral protein interaction with cytokine and cytokine receptor	2.8645
Ccr2	Viral protein interaction with cytokine and cytokine receptor	3.02973
Cx3cr1	Viral protein interaction with cytokine and cytokine receptor	2.36871
Cxcl2	Viral protein interaction with cytokine and cytokine receptor	2.75259
Cxcl12	Viral protein interaction with cytokine and cytokine receptor	2.63354
Ccl27a	Viral protein interaction with cytokine and cytokine receptor	4.33897
Ccr5	Viral protein interaction with cytokine and cytokine receptor	3.41237
Ackr4	Viral protein interaction with cytokine and cytokine receptor	3.4037
