# Supplementary material for: A multiorgan map of metabolic, signaling, and inflammatory pathways that coordinately control fasting glycemia in mice
Source: iScience. 2024 Oct 11;27(11):111134. doi: 10.1016/j.isci.2024.111134 (PMC11539597; doi:10.1016/j.isci.2024.111134)
Supplement: Table S6. List of lipids expressed in each organ and their Z-score values, related to Figure 7A [file mmc7.xlsx]

## Sheet: lipidomics
Table S6: List of lipids expressed in each organ and their Z-score values, related to Figure 7A.
SwissLipidsName	SwissLipidsID	feature	class	structuralcategory	functionalcategory	totallength	totaldb	totaloh	organ	zscore
Sphingomyelin (d34:1)	SLM:000390714	SM 34:1;2	SM	SL	MEM	34	1	2	adipose	-2.45484
Sphingomyelin (d42:2)	SLM:000390823	SM 42:2;2	SM	SL	MEM	42	2	2	adipose	2.21628
cholesterol	SLM:000000287	Chol	Chol	ST	MEM	27	1	0	adipose	-2.37849
Diacylglycerol (16:0_18:1)	SLM:000308862	DAG 16:0;0-18:1;0	DAG	GL	MEM	34	1	0	adipose	-0.199842
Diacylglycerol (16:0_18:2)	SLM:000308863	DAG 16:0;0-18:2;0	DAG	GL	MEM	34	2	0	adipose	1.84489
Diacylglycerol (16:1_18:1)	SLM:000308894	DAG 16:1;0-18:1;0	DAG	GL	MEM	34	2	0	adipose	-0.283837
Diacylglycerol (18:0_18:2)	SLM:000308985	DAG 18:0;0-18:2;0	DAG	GL	MEM	36	2	0	adipose	-0.0429273
Diacylglycerol (18:1_18:1)	SLM:000309012	DAG 18:1;0-18:1;0	DAG	GL	MEM	36	2	0	adipose	-0.568709
Diacylglycerol (18:1_18:2)	SLM:000309013	DAG 18:1;0-18:2;0	DAG	GL	MEM	36	3	0	adipose	-0.187965
Triacylglycerol (46:0)	SLM:000308243	TAG 46:0;0	TAG	GL	STO	46	0	0	adipose	1.74647
Triacylglycerol (46:1)	SLM:000308244	TAG 46:1;0	TAG	GL	STO	46	1	0	adipose	2.45586
Triacylglycerol (46:2)	SLM:000308245	TAG 46:2;0	TAG	GL	STO	46	2	0	adipose	2.32826
Triacylglycerol (48:0)	SLM:000308257	TAG 48:0;0	TAG	GL	STO	48	0	0	adipose	2.30146
Triacylglycerol (48:1)	SLM:000308258	TAG 48:1;0	TAG	GL	STO	48	1	0	adipose	2.68043
Triacylglycerol (48:2)	SLM:000308259	TAG 48:2;0	TAG	GL	STO	48	2	0	adipose	1.97449
Triacylglycerol (48:3)	SLM:000308260	TAG 48:3;0	TAG	GL	STO	48	3	0	adipose	1.78537
Triacylglycerol (48:4)	SLM:000308261	TAG 48:4;0	TAG	GL	STO	48	4	0	adipose	1.68024
Triacylglycerol (49:1)	SLM:000308267	TAG 49:1;0	TAG	GL	STO	49	1	0	adipose	2.96723
Triacylglycerol (49:2)	SLM:000308268	TAG 49:2;0	TAG	GL	STO	49	2	0	adipose	2.50383
Triacylglycerol (49:3)	SLM:000308269	TAG 49:3;0	TAG	GL	STO	49	3	0	adipose	2.29967
Triacylglycerol (50:1)	SLM:000308276	TAG 50:1;0	TAG	GL	STO	50	1	0	adipose	0.0285178
Triacylglycerol (50:2)	SLM:000308277	TAG 50:2;0	TAG	GL	STO	50	2	0	adipose	2.03081
Triacylglycerol (50:3)	SLM:000308278	TAG 50:3;0	TAG	GL	STO	50	3	0	adipose	1.64304
Triacylglycerol (50:4)	SLM:000308279	TAG 50:4;0	TAG	GL	STO	50	4	0	adipose	1.56202
Triacylglycerol (50:5)	SLM:000308280	TAG 50:5;0	TAG	GL	STO	50	5	0	adipose	1.61324
Triacylglycerol (51:1)	SLM:000308286	TAG 51:1;0	TAG	GL	STO	51	1	0	adipose	-0.861317
Triacylglycerol (51:2)	SLM:000308287	TAG 51:2;0	TAG	GL	STO	51	2	0	adipose	-0.0986297
Triacylglycerol (51:3)	SLM:000308288	TAG 51:3;0	TAG	GL	STO	51	3	0	adipose	2.16825
Triacylglycerol (51:4)	SLM:000308289	TAG 51:4;0	TAG	GL	STO	51	4	0	adipose	2.11929
Triacylglycerol (52:2)	SLM:000308298	TAG 52:2;0	TAG	GL	STO	52	2	0	adipose	-1.24204
Triacylglycerol (52:3)	SLM:000308299	TAG 52:3;0	TAG	GL	STO	52	3	0	adipose	-0.144846
Triacylglycerol (52:4)	SLM:000308300	TAG 52:4;0	TAG	GL	STO	52	4	0	adipose	1.41815
Triacylglycerol (52:5)	SLM:000308301	TAG 52:5;0	TAG	GL	STO	52	5	0	adipose	1.47149
Triacylglycerol (52:6)	SLM:000308302	TAG 52:6;0	TAG	GL	STO	52	6	0	adipose	1.59927
Triacylglycerol (53:2)	SLM:000308309	TAG 53:2;0	TAG	GL	STO	53	2	0	adipose	-1.40745
Triacylglycerol (53:3)	SLM:000308310	TAG 53:3;0	TAG	GL	STO	53	3	0	adipose	-1.15119
Triacylglycerol (53:4)	SLM:000308311	TAG 53:4;0	TAG	GL	STO	53	4	0	adipose	1.07582
Triacylglycerol (53:5)	SLM:000308312	TAG 53:5;0	TAG	GL	STO	53	5	0	adipose	1.57539
Triacylglycerol (54:2)	SLM:000308322	TAG 54:2;0	TAG	GL	STO	54	2	0	adipose	-1.45328
Triacylglycerol (54:3)	SLM:000308323	TAG 54:3;0	TAG	GL	STO	54	3	0	adipose	-1.59188
Triacylglycerol (54:4)	SLM:000308324	TAG 54:4;0	TAG	GL	STO	54	4	0	adipose	-1.63872
Triacylglycerol (54:5)	SLM:000308325	TAG 54:5;0	TAG	GL	STO	54	5	0	adipose	0.917706
Triacylglycerol (54:6)	SLM:000308326	TAG 54:6;0	TAG	GL	STO	54	6	0	adipose	1.42782
Triacylglycerol (54:7)	SLM:000308327	TAG 54:7;0	TAG	GL	STO	54	7	0	adipose	1.47522
Triacylglycerol (55:3)	SLM:000308335	TAG 55:3;0	TAG	GL	STO	55	3	0	adipose	-1.95759
Triacylglycerol (55:4)	SLM:000308336	TAG 55:4;0	TAG	GL	STO	55	4	0	adipose	-2.17439
Triacylglycerol (56:3)	SLM:000308349	TAG 56:3;0	TAG	GL	STO	56	3	0	adipose	-2.12333
Triacylglycerol (56:4)	SLM:000308350	TAG 56:4;0	TAG	GL	STO	56	4	0	adipose	-2.51523
Triacylglycerol (56:5)	SLM:000308351	TAG 56:5;0	TAG	GL	STO	56	5	0	adipose	-2.48662
Triacylglycerol (56:6)	SLM:000308352	TAG 56:6;0	TAG	GL	STO	56	6	0	adipose	-2.21241
Triacylglycerol (56:7)	SLM:000308353	TAG 56:7;0	TAG	GL	STO	56	7	0	adipose	-2.07013
Triacylglycerol (56:8)	SLM:000308354	TAG 56:8;0	TAG	GL	STO	56	8	0	adipose	-1.226
Triacylglycerol (58:3)	SLM:000308377	TAG 58:3;0	TAG	GL	STO	58	3	0	adipose	-2.27161
Triacylglycerol (58:4)	SLM:000308378	TAG 58:4;0	TAG	GL	STO	58	4	0	adipose	-0.412049
Phosphatidylcholine (16:0_16:0)	SLM:000063724	PC 16:0;0-16:0;0	PC	GPL	MEM	32	0	0	adipose	0.597438
Phosphatidylcholine (16:0_16:1)	SLM:000063725	PC 16:0;0-16:1;0	PC	GPL	MEM	32	1	0	adipose	0.233051
Phosphatidylcholine (16:0_18:1)	SLM:000063729	PC 16:0;0-18:1;0	PC	GPL	MEM	34	1	0	adipose	-0.217963
Phosphatidylcholine (16:0_18:2)	SLM:000063730	PC 16:0;0-18:2;0	PC	GPL	MEM	34	2	0	adipose	2.31664
Phosphatidylcholine (18:0_18:1)	SLM:000063935	PC 18:0;0-18:1;0	PC	GPL	MEM	36	1	0	adipose	-2.67487
Phosphatidylcholine (18:0_18:2)	SLM:000063936	PC 18:0;0-18:2;0	PC	GPL	MEM	36	2	0	adipose	-2.74706
Phosphatidylcholine (18:1_18:1)	SLM:000063984	PC 18:1;0-18:1;0	PC	GPL	MEM	36	2	0	adipose	-0.0397314
Phosphatidylcholine (18:1_18:2)	SLM:000063985	PC 18:1;0-18:2;0	PC	GPL	MEM	36	3	0	adipose	0.909047
Phosphatidylcholine (16:0_20:4)	SLM:000063738	PC 16:0;0-20:4;0	PC	GPL	MEM	36	4	0	adipose	-1.71274
Phosphatidylcholine (18:2_18:2)	SLM:000064033	PC 18:2;0-18:2;0	PC	GPL	MEM	36	4	0	adipose	0.798797
Phosphatidylcholine (18:0_20:4)	SLM:000063944	PC 18:0;0-20:4;0	PC	GPL	MEM	38	4	0	adipose	-0.86374
Phosphatidylethanolamine (16:0_18:2)	SLM:000067694	PE 16:0;0-18:2;0	PE	GPL	MEM	34	2	0	adipose	2.18281
Phosphatidylethanolamine (18:0_18:2)	SLM:000067900	PE 18:0;0-18:2;0	PE	GPL	MEM	36	2	0	adipose	-1.13338
Phosphatidylethanolamine (18:1_18:1)	SLM:000067948	PE 18:1;0-18:1;0	PE	GPL	MEM	36	2	0	adipose	-2.05984
Phosphatidylethanolamine (18:1_18:2)	SLM:000067949	PE 18:1;0-18:2;0	PE	GPL	MEM	36	3	0	adipose	-0.518342
Phosphatidylethanolamine (18:0_20:4)	SLM:000067908	PE 18:0;0-20:4;0	PE	GPL	MEM	38	4	0	adipose	-0.946464
Phosphatidylethanolamine (O-16:1_20:4)	SLM:000069962	PE O- 16:1;0-20:4;0	PE O-	GPL	MEM	36	5	0	adipose	-2.76745
Phosphatidylinositol (18:0_20:4)	SLM:000074016	PI 18:0;0-20:4;0	PI	GPL	MEM	38	4	0	adipose	-0.811463
Ceramide (d38:1)	SLM:000391289	Cer 38:1;2	Cer	SL	MEM	38	1	2	liver	-2.02591
Ceramide (d40:1)	SLM:000391319	Cer 40:1;2	Cer	SL	MEM	40	1	2	liver	1.23046
Ceramide (d40:2)	SLM:000391317	Cer 40:2;2	Cer	SL	MEM	40	2	2	liver	1.74377
Ceramide (d42:1)	SLM:000391346	Cer 42:1;2	Cer	SL	MEM	42	1	2	liver	3.65617
Ceramide (d42:2)	SLM:000391345	Cer 42:2;2	Cer	SL	MEM	42	2	2	liver	3.7353
Sphingomyelin (d34:1)	SLM:000390714	SM 34:1;2	SM	SL	MEM	34	1	2	liver	-3.98358
Sphingomyelin (d36:1)	SLM:000390739	SM 36:1;2	SM	SL	MEM	36	1	2	liver	-3.5752
Sphingomyelin (d38:1)	SLM:000390767	SM 38:1;2	SM	SL	MEM	38	1	2	liver	-3.39007
Sphingomyelin (d40:1)	SLM:000390797	SM 40:1;2	SM	SL	MEM	40	1	2	liver	-2.93069
Sphingomyelin (d40:2)	SLM:000390795	SM 40:2;2	SM	SL	MEM	40	2	2	liver	-2.92857
Sphingomyelin (d42:1)	SLM:000390824	SM 42:1;2	SM	SL	MEM	42	1	2	liver	1.93679
Sphingomyelin (d42:2)	SLM:000390823	SM 42:2;2	SM	SL	MEM	42	2	2	liver	2.92854
Sterol ester (27:1/16:0)	SLM:000500346	CE 16:0;0	CE	STE	STO	16	0	0	liver	-3.39354
Sterol ester (27:1/16:1)	SLM:000500345	CE 16:1;0	CE	STE	STO	16	1	0	liver	-2.14542
Sterol ester (27:1/18:1)	SLM:000500351	CE 18:1;0	CE	STE	STO	18	1	0	liver	-3.30926
Sterol ester (27:1/18:2)	SLM:000500350	CE 18:2;0	CE	STE	STO	18	2	0	liver	-3.5412
Sterol ester (27:1/20:4)	SLM:000500355	CE 20:4;0	CE	STE	STO	20	4	0	liver	-3.35988
cholesterol	SLM:000000287	Chol	Chol	ST	MEM	27	1	0	liver	3.55254
a cardiolipin		CL 68:2;0	CL	GPL	MEM	68	2	0	liver	-3.68178
a cardiolipin		CL 70:4;0	CL	GPL	MEM	70	4	0	liver	0.816832
a cardiolipin		CL 70:7;0	CL	GPL	MEM	70	7	0	liver	3.41381
a cardiolipin		CL 72:7;0	CL	GPL	MEM	72	7	0	liver	3.38166
a cardiolipin		CL 72:8;0	CL	GPL	MEM	72	8	0	liver	3.81759
a cardiolipin		CL 74:8;0	CL	GPL	MEM	74	8	0	liver	-2.39743
a cardiolipin		CL 74:9;0	CL	GPL	MEM	74	9	0	liver	3.54348
Hexosyl ceramide (d40:1)	SLM:000390387	HexCer 40:1;2	HexCer	SL	MEM	40	1	2	liver	2.71178
Diacylglycerol (16:0_16:0)	SLM:000308857	DAG 16:0;0-16:0;0	DAG	GL	MEM	32	0	0	liver	-3.7719
Diacylglycerol (14:0_18:1)	SLM:000308760	DAG 14:0;0-18:1;0	DAG	GL	MEM	32	1	0	liver	-3.52164
Diacylglycerol (16:0_16:1)	SLM:000308858	DAG 16:0;0-16:1;0	DAG	GL	MEM	32	1	0	liver	-3.81234
Diacylglycerol (16:0_18:1)	SLM:000308862	DAG 16:0;0-18:1;0	DAG	GL	MEM	34	1	0	liver	-3.51986
Diacylglycerol (16:0_18:2)	SLM:000308863	DAG 16:0;0-18:2;0	DAG	GL	MEM	34	2	0	liver	-3.56202
Diacylglycerol (16:1_18:1)	SLM:000308894	DAG 16:1;0-18:1;0	DAG	GL	MEM	34	2	0	liver	-3.79028
Diacylglycerol (16:0_18:3)	SLM:000308864	DAG 16:0;0-18:3;0	DAG	GL	MEM	34	3	0	liver	-3.57378
Diacylglycerol (16:1_18:2)	SLM:000308895	DAG 16:1;0-18:2;0	DAG	GL	MEM	34	3	0	liver	-3.71715
Diacylglycerol (16:2_18:1)	SLM:000308925	DAG 16:2;0-18:1;0	DAG	GL	MEM	34	3	0	liver	-3.80599
Diacylglycerol (16:0_20:1)	SLM:000308868	DAG 16:0;0-20:1;0	DAG	GL	MEM	36	1	0	liver	1.39784
Diacylglycerol (16:0_20:2)	SLM:000308869	DAG 16:0;0-20:2;0	DAG	GL	MEM	36	2	0	liver	-3.38502
Diacylglycerol (16:1_20:1)	SLM:000308900	DAG 16:1;0-20:1;0	DAG	GL	MEM	36	2	0	liver	-3.7753
Diacylglycerol (18:0_18:2)	SLM:000308985	DAG 18:0;0-18:2;0	DAG	GL	MEM	36	2	0	liver	-3.57995
Diacylglycerol (18:1_18:1)	SLM:000309012	DAG 18:1;0-18:1;0	DAG	GL	MEM	36	2	0	liver	-3.53921
Diacylglycerol (16:0_20:3)	SLM:000308870	DAG 16:0;0-20:3;0	DAG	GL	MEM	36	3	0	liver	-3.6851
Diacylglycerol (16:1_20:2)	SLM:000308901	DAG 16:1;0-20:2;0	DAG	GL	MEM	36	3	0	liver	-3.70644
Diacylglycerol (18:1_18:2)	SLM:000309013	DAG 18:1;0-18:2;0	DAG	GL	MEM	36	3	0	liver	-3.5619
Diacylglycerol (16:0_20:4)	SLM:000308871	DAG 16:0;0-20:4;0	DAG	GL	MEM	36	4	0	liver	-3.5941
Diacylglycerol (16:1_20:3)	SLM:000308902	DAG 16:1;0-20:3;0	DAG	GL	MEM	36	4	0	liver	-3.69779
Diacylglycerol (18:1_18:3)	SLM:000309014	DAG 18:1;0-18:3;0	DAG	GL	MEM	36	4	0	liver	-3.60626
Diacylglycerol (18:2_18:2)	SLM:000309040	DAG 18:2;0-18:2;0	DAG	GL	MEM	36	4	0	liver	-3.62496
Diacylglycerol (18:1_20:1)	SLM:000309018	DAG 18:1;0-20:1;0	DAG	GL	MEM	38	2	0	liver	-3.24699
Diacylglycerol (18:1_20:2)	SLM:000309019	DAG 18:1;0-20:2;0	DAG	GL	MEM	38	3	0	liver	-3.15408
Diacylglycerol (18:2_20:1)	SLM:000309045	DAG 18:2;0-20:1;0	DAG	GL	MEM	38	3	0	liver	-3.26581
Diacylglycerol (18:0_20:4)	SLM:000308993	DAG 18:0;0-20:4;0	DAG	GL	MEM	38	4	0	liver	-3.65488
Diacylglycerol (18:1_20:3)	SLM:000309020	DAG 18:1;0-20:3;0	DAG	GL	MEM	38	4	0	liver	-3.48127
Diacylglycerol (18:2_20:2)	SLM:000309046	DAG 18:2;0-20:2;0	DAG	GL	MEM	38	4	0	liver	-3.36021
Diacylglycerol (16:0_22:5)	SLM:000308879	DAG 16:0;0-22:5;0	DAG	GL	MEM	38	5	0	liver	-3.6238
Diacylglycerol (18:1_20:4)	SLM:000309021	DAG 18:1;0-20:4;0	DAG	GL	MEM	38	5	0	liver	-3.57328
Diacylglycerol (18:2_20:3)	SLM:000309047	DAG 18:2;0-20:3;0	DAG	GL	MEM	38	5	0	liver	-3.53462
Diacylglycerol (16:0_22:6)	SLM:000308880	DAG 16:0;0-22:6;0	DAG	GL	MEM	38	6	0	liver	-3.63175
Diacylglycerol (18:2_20:4)	SLM:000309048	DAG 18:2;0-20:4;0	DAG	GL	MEM	38	6	0	liver	-3.5188
Triacylglycerol (48:1)	SLM:000308258	TAG 48:1;0	TAG	GL	STO	48	1	0	liver	-3.70851
Triacylglycerol (48:2)	SLM:000308259	TAG 48:2;0	TAG	GL	STO	48	2	0	liver	-3.73767
Triacylglycerol (50:1)	SLM:000308276	TAG 50:1;0	TAG	GL	STO	50	1	0	liver	-3.5879
Triacylglycerol (50:2)	SLM:000308277	TAG 50:2;0	TAG	GL	STO	50	2	0	liver	-3.69851
Triacylglycerol (50:3)	SLM:000308278	TAG 50:3;0	TAG	GL	STO	50	3	0	liver	-3.7238
Triacylglycerol (50:4)	SLM:000308279	TAG 50:4;0	TAG	GL	STO	50	4	0	liver	-3.72689
Triacylglycerol (51:2)	SLM:000308287	TAG 51:2;0	TAG	GL	STO	51	2	0	liver	-3.55499
Triacylglycerol (52:2)	SLM:000308298	TAG 52:2;0	TAG	GL	STO	52	2	0	liver	-3.61184
Triacylglycerol (52:3)	SLM:000308299	TAG 52:3;0	TAG	GL	STO	52	3	0	liver	-3.63733
Triacylglycerol (52:4)	SLM:000308300	TAG 52:4;0	TAG	GL	STO	52	4	0	liver	-3.69367
Triacylglycerol (52:5)	SLM:000308301	TAG 52:5;0	TAG	GL	STO	52	5	0	liver	-3.72755
Triacylglycerol (53:3)	SLM:000308310	TAG 53:3;0	TAG	GL	STO	53	3	0	liver	-3.53663
Triacylglycerol (54:2)	SLM:000308322	TAG 54:2;0	TAG	GL	STO	54	2	0	liver	-3.48483
Triacylglycerol (54:3)	SLM:000308323	TAG 54:3;0	TAG	GL	STO	54	3	0	liver	-3.60961
Triacylglycerol (54:4)	SLM:000308324	TAG 54:4;0	TAG	GL	STO	54	4	0	liver	-3.63743
Triacylglycerol (54:5)	SLM:000308325	TAG 54:5;0	TAG	GL	STO	54	5	0	liver	-3.6629
Triacylglycerol (54:6)	SLM:000308326	TAG 54:6;0	TAG	GL	STO	54	6	0	liver	-3.67833
Triacylglycerol (56:3)	SLM:000308349	TAG 56:3;0	TAG	GL	STO	56	3	0	liver	-3.50513
Triacylglycerol (56:4)	SLM:000308350	TAG 56:4;0	TAG	GL	STO	56	4	0	liver	-3.53624
Triacylglycerol (56:5)	SLM:000308351	TAG 56:5;0	TAG	GL	STO	56	5	0	liver	-3.58302
Triacylglycerol (56:6)	SLM:000308352	TAG 56:6;0	TAG	GL	STO	56	6	0	liver	-3.60644
Triacylglycerol (56:7)	SLM:000308353	TAG 56:7;0	TAG	GL	STO	56	7	0	liver	-3.6417
Triacylglycerol (56:8)	SLM:000308354	TAG 56:8;0	TAG	GL	STO	56	8	0	liver	-3.67444
Triacylglycerol (58:7)	SLM:000308381	TAG 58:7;0	TAG	GL	STO	58	7	0	liver	-3.56445
Triacylglycerol (58:8)	SLM:000308382	TAG 58:8;0	TAG	GL	STO	58	8	0	liver	-3.60859
Phosphatidate (16:0_0:0)	SLM:000059759	LPA 16:0;0	LPA	GPL	LYS	16	0	0	liver	-3.51606
Phosphatidate (18:1_0:0)	SLM:000060019	LPA 18:1;0	LPA	GPL	LYS	18	1	0	liver	3.42242
Phosphatidylcholine (16:0_0:0)	SLM:000063723	LPC 16:0;0	LPC	GPL	LYS	16	0	0	liver	-3.6045
Phosphatidylcholine (16:1_0:0)	SLM:000063777	LPC 16:1;0	LPC	GPL	LYS	16	1	0	liver	1.15107
Phosphatidylcholine (18:0_0:0)	SLM:000063933	LPC 18:0;0	LPC	GPL	LYS	18	0	0	liver	-3.65618
Phosphatidylcholine (18:1_0:0)	SLM:000063983	LPC 18:1;0	LPC	GPL	LYS	18	1	0	liver	3.54545
Phosphatidylcholine (18:2_0:0)	SLM:000064032	LPC 18:2;0	LPC	GPL	LYS	18	2	0	liver	3.66518
Phosphatidylcholine (20:3_0:0)	SLM:000064347	LPC 20:3;0	LPC	GPL	LYS	20	3	0	liver	3.64165
Phosphatidylcholine (20:4_0:0)	SLM:000064388	LPC 20:4;0	LPC	GPL	LYS	20	4	0	liver	3.84665
Phosphatidylcholine (22:6_0:0)	SLM:000064712	LPC 22:6;0	LPC	GPL	LYS	22	6	0	liver	3.75915
Phosphatidylethanolamine (16:0_0:0)	SLM:000067687	LPE 16:0;0	LPE	GPL	LYS	16	0	0	liver	-3.22582
Phosphatidylethanolamine (18:0_0:0)	SLM:000067897	LPE 18:0;0	LPE	GPL	LYS	18	0	0	liver	-3.6982
Phosphatidylethanolamine (18:1_0:0)	SLM:000067947	LPE 18:1;0	LPE	GPL	LYS	18	1	0	liver	-3.5463
Phosphatidylethanolamine (18:2_0:0)	SLM:000067996	LPE 18:2;0	LPE	GPL	LYS	18	2	0	liver	3.55039
Phosphatidylethanolamine (20:4_0:0)	SLM:000068352	LPE 20:4;0	LPE	GPL	LYS	20	4	0	liver	3.57443
Phosphatidylethanolamine (22:5_0:0)	SLM:000068644	LPE 22:5;0	LPE	GPL	LYS	22	5	0	liver	1.64726
Phosphatidylethanolamine (22:6_0:0)	SLM:000068676	LPE 22:6;0	LPE	GPL	LYS	22	6	0	liver	2.96673
Phosphatidylinositol (16:0_0:0)	SLM:000073795	LPI 16:0;0	LPI	GPL	LYS	16	0	0	liver	-3.07113
Phosphatidylinositol (18:0_0:0)	SLM:000074005	LPI 18:0;0	LPI	GPL	LYS	18	0	0	liver	-3.46602
Phosphatidylinositol (18:1_0:0)	SLM:000074055	LPI 18:1;0	LPI	GPL	LYS	18	1	0	liver	-3.21867
Phosphatidylinositol (18:2_0:0)	SLM:000074104	LPI 18:2;0	LPI	GPL	LYS	18	2	0	liver	3.47331
Phosphatidylinositol (20:4_0:0)	SLM:000074460	LPI 20:4;0	LPI	GPL	LYS	20	4	0	liver	3.68142
Phosphatidylserine (18:0_0:0)	SLM:000077969	LPS 18:0;0	LPS	GPL	LYS	18	0	0	liver	-2.83644
Phosphatidylserine (20:4_0:0)	SLM:000078424	LPS 20:4;0	LPS	GPL	LYS	20	4	0	liver	3.56864
Phosphatidylserine (22:6_0:0)	SLM:000078748	LPS 22:6;0	LPS	GPL	LYS	22	6	0	liver	3.5935
Phosphatidate (16:0_18:1)	SLM:000059765	PA 16:0;0-18:1;0	PA	GPL	MEM	34	1	0	liver	2.86021
Phosphatidate (16:0_18:2)	SLM:000059766	PA 16:0;0-18:2;0	PA	GPL	MEM	34	2	0	liver	2.65736
Phosphatidate (18:2_18:2)	SLM:000060069	PA 18:2;0-18:2;0	PA	GPL	MEM	36	4	0	liver	0.851386
Phosphatidylcholine (14:0_18:0)	SLM:000063563	PC 14:0;0-18:0;0	PC	GPL	MEM	32	0	0	liver	-2.58952
Phosphatidylcholine (16:0_16:0)	SLM:000063724	PC 16:0;0-16:0;0	PC	GPL	MEM	32	0	0	liver	2.5811
Phosphatidylcholine (14:0_18:1)	SLM:000063564	PC 14:0;0-18:1;0	PC	GPL	MEM	32	1	0	liver	1.42439
Phosphatidylcholine (16:0_16:1)	SLM:000063725	PC 16:0;0-16:1;0	PC	GPL	MEM	32	1	0	liver	2.9945
Phosphatidylcholine (14:0_18:2)	SLM:000063565	PC 14:0;0-18:2;0	PC	GPL	MEM	32	2	0	liver	3.35875
Phosphatidylcholine (16:1_16:1)	SLM:000063778	PC 16:1;0-16:1;0	PC	GPL	MEM	32	2	0	liver	2.97775
Phosphatidylcholine (15:0_18:1)	SLM:000063675	PC 15:0;0-18:1;0	PC	GPL	MEM	33	1	0	liver	3.42283
Phosphatidylcholine (16:0_17:1)		PC 16:0;0-17:1;0	PC	GPL	MEM	33	1	0	liver	0.943245
Phosphatidylcholine (15:0_18:2)	SLM:000063676	PC 15:0;0-18:2;0	PC	GPL	MEM	33	2	0	liver	3.5048
Phosphatidylcholine (16:0_18:1)	SLM:000063729	PC 16:0;0-18:1;0	PC	GPL	MEM	34	1	0	liver	3.29447
Phosphatidylcholine (16:1_18:0)	SLM:000063781	PC 16:1;0-18:0;0	PC	GPL	MEM	34	1	0	liver	1.81015
Phosphatidylcholine (16:0_18:2)	SLM:000063730	PC 16:0;0-18:2;0	PC	GPL	MEM	34	2	0	liver	3.21494
Phosphatidylcholine (16:1_18:1)	SLM:000063782	PC 16:1;0-18:1;0	PC	GPL	MEM	34	2	0	liver	3.05083
Phosphatidylcholine (16:0_18:3)	SLM:000063731	PC 16:0;0-18:3;0	PC	GPL	MEM	34	3	0	liver	2.81086
Phosphatidylcholine (16:1_18:2)	SLM:000063783	PC 16:1;0-18:2;0	PC	GPL	MEM	34	3	0	liver	3.19665
Phosphatidylcholine (16:0_19:1)		PC 16:0;0-19:1;0	PC	GPL	MEM	35	1	0	liver	-2.03162
Phosphatidylcholine (17:0_18:2)	SLM:000063886	PC 17:0;0-18:2;0	PC	GPL	MEM	35	2	0	liver	-1.25736
Phosphatidylcholine (17:1_18:1)		PC 17:1;0-18:1;0	PC	GPL	MEM	35	2	0	liver	3.3738
Phosphatidylcholine (17:1_18:2)		PC 17:1;0-18:2;0	PC	GPL	MEM	35	3	0	liver	3.50095
Phosphatidylcholine (16:0_20:1)	SLM:000063735	PC 16:0;0-20:1;0	PC	GPL	MEM	36	1	0	liver	-3.07923
Phosphatidylcholine (18:0_18:1)	SLM:000063935	PC 18:0;0-18:1;0	PC	GPL	MEM	36	1	0	liver	1.88737
Phosphatidylcholine (16:0_20:2)	SLM:000063736	PC 16:0;0-20:2;0	PC	GPL	MEM	36	2	0	liver	-2.45597
Phosphatidylcholine (18:0_18:2)	SLM:000063936	PC 18:0;0-18:2;0	PC	GPL	MEM	36	2	0	liver	-3.54639
Phosphatidylcholine (18:1_18:1)	SLM:000063984	PC 18:1;0-18:1;0	PC	GPL	MEM	36	2	0	liver	2.6666
Phosphatidylcholine (16:0_20:3)	SLM:000063737	PC 16:0;0-20:3;0	PC	GPL	MEM	36	3	0	liver	-2.68448
Phosphatidylcholine (18:0_18:3)	SLM:000063937	PC 18:0;0-18:3;0	PC	GPL	MEM	36	3	0	liver	1.23882
Phosphatidylcholine (18:1_18:2)	SLM:000063985	PC 18:1;0-18:2;0	PC	GPL	MEM	36	3	0	liver	3.2329
Phosphatidylcholine (16:0_20:4)	SLM:000063738	PC 16:0;0-20:4;0	PC	GPL	MEM	36	4	0	liver	-2.56972
Phosphatidylcholine (16:1_20:3)	SLM:000063790	PC 16:1;0-20:3;0	PC	GPL	MEM	36	4	0	liver	2.79058
Phosphatidylcholine (18:1_18:3)	SLM:000063986	PC 18:1;0-18:3;0	PC	GPL	MEM	36	4	0	liver	3.09061
Phosphatidylcholine (18:2_18:2)	SLM:000064033	PC 18:2;0-18:2;0	PC	GPL	MEM	36	4	0	liver	3.41997
Phosphatidylcholine (16:0_20:5)	SLM:000063739	PC 16:0;0-20:5;0	PC	GPL	MEM	36	5	0	liver	2.56151
Phosphatidylcholine (16:1_20:4)	SLM:000063791	PC 16:1;0-20:4;0	PC	GPL	MEM	36	5	0	liver	3.00528
Phosphatidylcholine (18:2_18:3)	SLM:000064034	PC 18:2;0-18:3;0	PC	GPL	MEM	36	5	0	liver	3.26541
Phosphatidylcholine (18:2_19:0)	SLM:000064036	PC 18:2;0-19:0;0	PC	GPL	MEM	37	2	0	liver	3.01161
Phosphatidylcholine (17:0_20:3)	SLM:000063893	PC 17:0;0-20:3;0	PC	GPL	MEM	37	3	0	liver	1.66645
Phosphatidylcholine (17:0_20:4)	SLM:000063894	PC 17:0;0-20:4;0	PC	GPL	MEM	37	4	0	liver	-2.53931
Phosphatidylcholine (18:0_20:2)	SLM:000063942	PC 18:0;0-20:2;0	PC	GPL	MEM	38	2	0	liver	-1.3521
Phosphatidylcholine (18:1_20:1)	SLM:000063990	PC 18:1;0-20:1;0	PC	GPL	MEM	38	2	0	liver	3.18311
Phosphatidylcholine (18:2_20:0)	SLM:000064037	PC 18:2;0-20:0;0	PC	GPL	MEM	38	2	0	liver	0.905679
Phosphatidylcholine (18:0_20:3)	SLM:000063943	PC 18:0;0-20:3;0	PC	GPL	MEM	38	3	0	liver	-3.6065
Phosphatidylcholine (18:1_20:2)	SLM:000063991	PC 18:1;0-20:2;0	PC	GPL	MEM	38	3	0	liver	1.96578
Phosphatidylcholine (18:2_20:1)	SLM:000064038	PC 18:2;0-20:1;0	PC	GPL	MEM	38	3	0	liver	3.22607
Phosphatidylcholine (16:0_22:4)	SLM:000063745	PC 16:0;0-22:4;0	PC	GPL	MEM	38	4	0	liver	-3.10985
Phosphatidylcholine (18:0_20:4)	SLM:000063944	PC 18:0;0-20:4;0	PC	GPL	MEM	38	4	0	liver	-3.01087
Phosphatidylcholine (18:1_20:3)	SLM:000063992	PC 18:1;0-20:3;0	PC	GPL	MEM	38	4	0	liver	2.74163
Phosphatidylcholine (18:2_20:2)	SLM:000064039	PC 18:2;0-20:2;0	PC	GPL	MEM	38	4	0	liver	3.75423
Phosphatidylcholine (16:0_22:5)	SLM:000063746	PC 16:0;0-22:5;0	PC	GPL	MEM	38	5	0	liver	-2.00152
Phosphatidylcholine (18:1_20:4)	SLM:000063993	PC 18:1;0-20:4;0	PC	GPL	MEM	38	5	0	liver	3.56211
Phosphatidylcholine (18:2_20:3)	SLM:000064040	PC 18:2;0-20:3;0	PC	GPL	MEM	38	5	0	liver	3.38851
Phosphatidylcholine (16:0_22:6)	SLM:000063747	PC 16:0;0-22:6;0	PC	GPL	MEM	38	6	0	liver	1.87316
Phosphatidylcholine (18:2_20:4)	SLM:000064041	PC 18:2;0-20:4;0	PC	GPL	MEM	38	6	0	liver	3.73814
Phosphatidylcholine (17:0_22:6)	SLM:000063903	PC 17:0;0-22:6;0	PC	GPL	MEM	39	6	0	liver	-1.81599
Phosphatidylcholine (18:0_22:4)	SLM:000063951	PC 18:0;0-22:4;0	PC	GPL	MEM	40	4	0	liver	-2.74765
Phosphatidylcholine (20:0_20:4)	SLM:000064223	PC 20:0;0-20:4;0	PC	GPL	MEM	40	4	0	liver	-0.334024
Phosphatidylcholine (18:0_22:5)	SLM:000063952	PC 18:0;0-22:5;0	PC	GPL	MEM	40	5	0	liver	-2.74706
Phosphatidylcholine (20:1_20:4)	SLM:000064266	PC 20:1;0-20:4;0	PC	GPL	MEM	40	5	0	liver	-3.32852
Phosphatidylcholine (18:0_22:6)	SLM:000063953	PC 18:0;0-22:6;0	PC	GPL	MEM	40	6	0	liver	-3.12824
Phosphatidylcholine (18:1_22:6)	SLM:000064002	PC 18:1;0-22:6;0	PC	GPL	MEM	40	7	0	liver	3.51231
Phosphatidylcholine (20:3_20:4)	SLM:000064349	PC 20:3;0-20:4;0	PC	GPL	MEM	40	7	0	liver	3.37361
Phosphatidylcholine (18:2_22:6)	SLM:000064050	PC 18:2;0-22:6;0	PC	GPL	MEM	40	8	0	liver	3.7572
Phosphatidylcholine (20:4_20:4)	SLM:000064389	PC 20:4;0-20:4;0	PC	GPL	MEM	40	8	0	liver	2.48733
Phosphatidylcholine (O-16:0_16:0)	SLM:000065919	PC O- 16:0;0-16:0;0	PC O-	GPL	MEM	32	0	0	liver	-3.61468
Phosphatidylcholine (O-17:0_15:0)	SLM:000066048	PC O- 17:0;0-15:0;0	PC O-	GPL	MEM	32	0	0	liver	3.54326
Phosphatidylcholine (O-18:0_14:0)	SLM:000066176	PC O- 18:0;0-14:0;0	PC O-	GPL	MEM	32	0	0	liver	-3.63453
Phosphatidylcholine (O-16:0_16:1)	SLM:000065920	PC O- 16:0;0-16:1;0	PC O-	GPL	MEM	32	1	0	liver	2.01248
Phosphatidylcholine (O-16:1_16:0)	SLM:000065984	PC O- 16:1;0-16:0;0	PC O-	GPL	MEM	32	1	0	liver	-2.16073
Phosphatidylcholine (O-16:1_16:1)	SLM:000065985	PC O- 16:1;0-16:1;0	PC O-	GPL	MEM	32	2	0	liver	3.15666
Phosphatidylcholine (O-16:2_16:0)		PC O- 16:2;0-16:0;0	PC O-	GPL	MEM	32	2	0	liver	3.59155
Phosphatidylcholine (O-16:0_18:1)	SLM:000065924	PC O- 16:0;0-18:1;0	PC O-	GPL	MEM	34	1	0	liver	2.21566
Phosphatidylcholine (O-16:1_18:0)	SLM:000065988	PC O- 16:1;0-18:0;0	PC O-	GPL	MEM	34	1	0	liver	-2.30399
Phosphatidylcholine (O-17:0_17:1)		PC O- 17:0;0-17:1;0	PC O-	GPL	MEM	34	1	0	liver	1.53858
Phosphatidylcholine (O-18:0_16:1)	SLM:000066180	PC O- 18:0;0-16:1;0	PC O-	GPL	MEM	34	1	0	liver	-3.6857
Phosphatidylcholine (O-18:1_16:0)	SLM:000066244	PC O- 18:1;0-16:0;0	PC O-	GPL	MEM	34	1	0	liver	-3.15968
Phosphatidylcholine (O-16:0_18:2)	SLM:000065925	PC O- 16:0;0-18:2;0	PC O-	GPL	MEM	34	2	0	liver	3.56764
Phosphatidylcholine (O-16:1_18:1)	SLM:000065989	PC O- 16:1;0-18:1;0	PC O-	GPL	MEM	34	2	0	liver	3.53743
Phosphatidylcholine (O-16:2_18:0)		PC O- 16:2;0-18:0;0	PC O-	GPL	MEM	34	2	0	liver	3.59356
Phosphatidylcholine (O-18:1_16:1)	SLM:000066245	PC O- 18:1;0-16:1;0	PC O-	GPL	MEM	34	2	0	liver	3.25774
Phosphatidylcholine (O-18:2_16:0)	SLM:000066309	PC O- 18:2;0-16:0;0	PC O-	GPL	MEM	34	2	0	liver	-2.83317
Phosphatidylcholine (O-16:1_18:2)	SLM:000065990	PC O- 16:1;0-18:2;0	PC O-	GPL	MEM	34	3	0	liver	3.59127
Phosphatidylcholine (O-16:2_18:1)		PC O- 16:2;0-18:1;0	PC O-	GPL	MEM	34	3	0	liver	3.6119
Phosphatidylcholine (O-16:2_18:2)		PC O- 16:2;0-18:2;0	PC O-	GPL	MEM	34	4	0	liver	3.75877
Phosphatidylcholine (O-16:0_20:4)	SLM:000065933	PC O- 16:0;0-20:4;0	PC O-	GPL	MEM	36	4	0	liver	3.73343
Phosphatidylcholine (O-18:2_18:2)	SLM:000066315	PC O- 18:2;0-18:2;0	PC O-	GPL	MEM	36	4	0	liver	3.54876
Phosphatidylethanolamine (16:0_18:1)	SLM:000067693	PE 16:0;0-18:1;0	PE	GPL	MEM	34	1	0	liver	2.97199
Phosphatidylethanolamine (16:1_18:0)	SLM:000067745	PE 16:1;0-18:0;0	PE	GPL	MEM	34	1	0	liver	2.3247
Phosphatidylethanolamine (16:0_18:2)	SLM:000067694	PE 16:0;0-18:2;0	PE	GPL	MEM	34	2	0	liver	3.02492
Phosphatidylethanolamine (16:1_18:1)	SLM:000067746	PE 16:1;0-18:1;0	PE	GPL	MEM	34	2	0	liver	2.8716
Phosphatidylethanolamine (16:0_18:3)	SLM:000067695	PE 16:0;0-18:3;0	PE	GPL	MEM	34	3	0	liver	3.00517
Phosphatidylethanolamine (16:1_18:2)	SLM:000067747	PE 16:1;0-18:2;0	PE	GPL	MEM	34	3	0	liver	3.07267
Phosphatidylethanolamine (17:0_18:2)	SLM:000067850	PE 17:0;0-18:2;0	PE	GPL	MEM	35	2	0	liver	-3.52283
Phosphatidylethanolamine (17:1_18:2)		PE 17:1;0-18:2;0	PE	GPL	MEM	35	3	0	liver	-3.6742
Phosphatidylethanolamine (16:0_20:1)	SLM:000067699	PE 16:0;0-20:1;0	PE	GPL	MEM	36	1	0	liver	1.04798
Phosphatidylethanolamine (18:0_18:1)	SLM:000067899	PE 18:0;0-18:1;0	PE	GPL	MEM	36	1	0	liver	-3.18003
Phosphatidylethanolamine (16:0_20:2)	SLM:000067700	PE 16:0;0-20:2;0	PE	GPL	MEM	36	2	0	liver	3.57953
Phosphatidylethanolamine (18:0_18:2)	SLM:000067900	PE 18:0;0-18:2;0	PE	GPL	MEM	36	2	0	liver	2.29661
Phosphatidylethanolamine (18:1_18:1)	SLM:000067948	PE 18:1;0-18:1;0	PE	GPL	MEM	36	2	0	liver	2.96621
Phosphatidylethanolamine (16:0_20:3)	SLM:000067701	PE 16:0;0-20:3;0	PE	GPL	MEM	36	3	0	liver	3.07398
Phosphatidylethanolamine (18:0_18:3)	SLM:000067901	PE 18:0;0-18:3;0	PE	GPL	MEM	36	3	0	liver	2.50484
Phosphatidylethanolamine (18:1_18:2)	SLM:000067949	PE 18:1;0-18:2;0	PE	GPL	MEM	36	3	0	liver	3.1832
Phosphatidylethanolamine (16:0_20:4)	SLM:000067702	PE 16:0;0-20:4;0	PE	GPL	MEM	36	4	0	liver	2.97757
Phosphatidylethanolamine (16:1_20:3)	SLM:000067754	PE 16:1;0-20:3;0	PE	GPL	MEM	36	4	0	liver	2.66395
Phosphatidylethanolamine (18:1_18:3)	SLM:000067950	PE 18:1;0-18:3;0	PE	GPL	MEM	36	4	0	liver	2.71801
Phosphatidylethanolamine (18:2_18:2)	SLM:000067997	PE 18:2;0-18:2;0	PE	GPL	MEM	36	4	0	liver	3.15549
Phosphatidylethanolamine (16:1_20:4)	SLM:000067755	PE 16:1;0-20:4;0	PE	GPL	MEM	36	5	0	liver	2.96694
Phosphatidylethanolamine (17:0_20:4)	SLM:000067858	PE 17:0;0-20:4;0	PE	GPL	MEM	37	4	0	liver	3.15112
Phosphatidylethanolamine (18:1_20:1)	SLM:000067954	PE 18:1;0-20:1;0	PE	GPL	MEM	38	2	0	liver	2.25108
Phosphatidylethanolamine (18:2_20:0)	SLM:000068001	PE 18:2;0-20:0;0	PE	GPL	MEM	38	2	0	liver	3.27676
Phosphatidylethanolamine (18:0_20:3)	SLM:000067907	PE 18:0;0-20:3;0	PE	GPL	MEM	38	3	0	liver	2.39505
Phosphatidylethanolamine (18:1_20:2)	SLM:000067955	PE 18:1;0-20:2;0	PE	GPL	MEM	38	3	0	liver	2.88629
Phosphatidylethanolamine (18:2_20:1)	SLM:000068002	PE 18:2;0-20:1;0	PE	GPL	MEM	38	3	0	liver	3.4269
Phosphatidylethanolamine (16:0_22:4)	SLM:000067709	PE 16:0;0-22:4;0	PE	GPL	MEM	38	4	0	liver	-3.65986
Phosphatidylethanolamine (18:0_20:4)	SLM:000067908	PE 18:0;0-20:4;0	PE	GPL	MEM	38	4	0	liver	2.87714
Phosphatidylethanolamine (18:1_20:3)	SLM:000067956	PE 18:1;0-20:3;0	PE	GPL	MEM	38	4	0	liver	3.03703
Phosphatidylethanolamine (16:0_22:5)	SLM:000067710	PE 16:0;0-22:5;0	PE	GPL	MEM	38	5	0	liver	1.12707
Phosphatidylethanolamine (18:1_20:4)	SLM:000067957	PE 18:1;0-20:4;0	PE	GPL	MEM	38	5	0	liver	3.2959
Phosphatidylethanolamine (16:0_22:6)	SLM:000067711	PE 16:0;0-22:6;0	PE	GPL	MEM	38	6	0	liver	1.92735
Phosphatidylethanolamine (18:2_20:4)	SLM:000068005	PE 18:2;0-20:4;0	PE	GPL	MEM	38	6	0	liver	3.38516
Phosphatidylethanolamine (19:0_20:4)	SLM:000068143	PE 19:0;0-20:4;0	PE	GPL	MEM	39	4	0	liver	3.1069
Phosphatidylethanolamine (18:0_22:4)	SLM:000067915	PE 18:0;0-22:4;0	PE	GPL	MEM	40	4	0	liver	-3.09624
Phosphatidylethanolamine (20:0_20:4)	SLM:000068187	PE 20:0;0-20:4;0	PE	GPL	MEM	40	4	0	liver	3.38246
Phosphatidylethanolamine (18:0_22:5)	SLM:000067916	PE 18:0;0-22:5;0	PE	GPL	MEM	40	5	0	liver	-2.51414
Phosphatidylethanolamine (18:1_22:4)	SLM:000067964	PE 18:1;0-22:4;0	PE	GPL	MEM	40	5	0	liver	-3.49688
Phosphatidylethanolamine (20:1_20:4)	SLM:000068230	PE 20:1;0-20:4;0	PE	GPL	MEM	40	5	0	liver	3.53521
Phosphatidylethanolamine (18:0_22:6)	SLM:000067917	PE 18:0;0-22:6;0	PE	GPL	MEM	40	6	0	liver	-3.41848
Phosphatidylethanolamine (18:1_22:5)	SLM:000067965	PE 18:1;0-22:5;0	PE	GPL	MEM	40	6	0	liver	0.043529
Phosphatidylethanolamine (20:2_20:4)	SLM:000068272	PE 20:2;0-20:4;0	PE	GPL	MEM	40	6	0	liver	3.65418
Phosphatidylethanolamine (18:1_22:6)	SLM:000067966	PE 18:1;0-22:6;0	PE	GPL	MEM	40	7	0	liver	3.10155
Phosphatidylethanolamine (20:4_20:4)	SLM:000068353	PE 20:4;0-20:4;0	PE	GPL	MEM	40	8	0	liver	-1.32806
Phosphatidylethanolamine (O-16:1_20:4)	SLM:000069962	PE O- 16:1;0-20:4;0	PE O-	GPL	MEM	36	5	0	liver	3.03912
Phosphatidylethanolamine (O-16:1_22:5)	SLM:000069970	PE O- 16:1;0-22:5;0	PE O-	GPL	MEM	38	6	0	liver	0.0304851
Phosphatidylethanolamine (O-18:2_20:4)	SLM:000070287	PE O- 18:2;0-20:4;0	PE O-	GPL	MEM	38	6	0	liver	2.33265
Phosphatidylethanolamine (O-18:1_22:4)	SLM:000070229	PE O- 18:1;0-22:4;0	PE O-	GPL	MEM	40	5	0	liver	-1.45992
Phosphatidylethanolamine (O-18:1_22:5)	SLM:000070230	PE O- 18:1;0-22:5;0	PE O-	GPL	MEM	40	6	0	liver	-3.04205
Phosphatidylethanolamine (O-18:2_22:4)	SLM:000070294	PE O- 18:2;0-22:4;0	PE O-	GPL	MEM	40	6	0	liver	2.22024
Phosphatidylglycerol (16:0_18:1)	SLM:000071657	PG 16:0;0-18:1;0	PG	GPL	MEM	34	1	0	liver	3.30195
Phosphatidylglycerol (17:0_17:1)		PG 17:0;0-17:1;0	PG	GPL	MEM	34	1	0	liver	1.81025
Phosphatidylglycerol (16:0_18:2)	SLM:000071658	PG 16:0;0-18:2;0	PG	GPL	MEM	34	2	0	liver	3.41752
Phosphatidylglycerol (16:1_18:1)	SLM:000071710	PG 16:1;0-18:1;0	PG	GPL	MEM	34	2	0	liver	2.94049
Phosphatidylglycerol (16:0_20:2)	SLM:000071664	PG 16:0;0-20:2;0	PG	GPL	MEM	36	2	0	liver	-2.98076
Phosphatidylglycerol (18:0_18:2)	SLM:000071864	PG 18:0;0-18:2;0	PG	GPL	MEM	36	2	0	liver	-3.634
Phosphatidylglycerol (18:1_18:1)	SLM:000071912	PG 18:1;0-18:1;0	PG	GPL	MEM	36	2	0	liver	2.95503
Phosphatidylglycerol (16:0_20:3)	SLM:000071665	PG 16:0;0-20:3;0	PG	GPL	MEM	36	3	0	liver	-3.50636
Phosphatidylglycerol (18:1_18:2)	SLM:000071913	PG 18:1;0-18:2;0	PG	GPL	MEM	36	3	0	liver	2.92756
Phosphatidylglycerol (16:0_20:4)	SLM:000071666	PG 16:0;0-20:4;0	PG	GPL	MEM	36	4	0	liver	3.51515
Phosphatidylglycerol (18:2_18:2)	SLM:000071961	PG 18:2;0-18:2;0	PG	GPL	MEM	36	4	0	liver	3.56699
Phosphatidylglycerol (20:4_20:4)	SLM:000072317	PG 20:4;0-20:4;0	PG	GPL	MEM	40	8	0	liver	1.48769
Phosphatidylglycerol (22:6_22:6)	SLM:000072641	PG 22:6;0-22:6;0	PG	GPL	MEM	44	12	0	liver	1.57601
Phosphatidylinositol (16:0_18:1)	SLM:000073801	PI 16:0;0-18:1;0	PI	GPL	MEM	34	1	0	liver	3.27208
Phosphatidylinositol (16:0_18:2)	SLM:000073802	PI 16:0;0-18:2;0	PI	GPL	MEM	34	2	0	liver	3.50186
Phosphatidylinositol (16:1_18:1)	SLM:000073854	PI 16:1;0-18:1;0	PI	GPL	MEM	34	2	0	liver	3.1737
Phosphatidylinositol (18:0_18:1)	SLM:000074007	PI 18:0;0-18:1;0	PI	GPL	MEM	36	1	0	liver	3.03248
Phosphatidylinositol (18:0_18:2)	SLM:000074008	PI 18:0;0-18:2;0	PI	GPL	MEM	36	2	0	liver	3.02405
Phosphatidylinositol (18:1_18:1)	SLM:000074056	PI 18:1;0-18:1;0	PI	GPL	MEM	36	2	0	liver	3.18598
Phosphatidylinositol (16:0_20:3)	SLM:000073809	PI 16:0;0-20:3;0	PI	GPL	MEM	36	3	0	liver	3.2358
Phosphatidylinositol (18:1_18:2)	SLM:000074057	PI 18:1;0-18:2;0	PI	GPL	MEM	36	3	0	liver	3.27712
Phosphatidylinositol (16:0_20:4)	SLM:000073810	PI 16:0;0-20:4;0	PI	GPL	MEM	36	4	0	liver	3.66861
Phosphatidylinositol (18:2_18:2)	SLM:000074105	PI 18:2;0-18:2;0	PI	GPL	MEM	36	4	0	liver	3.5148
Phosphatidylinositol (17:0_20:4)	SLM:000073966	PI 17:0;0-20:4;0	PI	GPL	MEM	37	4	0	liver	3.78099
Phosphatidylinositol (18:0_20:3)	SLM:000074015	PI 18:0;0-20:3;0	PI	GPL	MEM	38	3	0	liver	2.61944
Phosphatidylinositol (18:0_20:4)	SLM:000074016	PI 18:0;0-20:4;0	PI	GPL	MEM	38	4	0	liver	2.34812
Phosphatidylinositol (18:1_20:3)	SLM:000074064	PI 18:1;0-20:3;0	PI	GPL	MEM	38	4	0	liver	3.23651
Phosphatidylinositol (16:0_22:5)	SLM:000073818	PI 16:0;0-22:5;0	PI	GPL	MEM	38	5	0	liver	2.68584
Phosphatidylinositol (18:1_20:4)	SLM:000074065	PI 18:1;0-20:4;0	PI	GPL	MEM	38	5	0	liver	3.45077
Phosphatidylinositol (16:0_22:6)	SLM:000073819	PI 16:0;0-22:6;0	PI	GPL	MEM	38	6	0	liver	3.36515
Phosphatidylinositol (18:2_20:4)	SLM:000074113	PI 18:2;0-20:4;0	PI	GPL	MEM	38	6	0	liver	1.90286
Phosphatidylinositol (19:0_20:4)	SLM:000074251	PI 19:0;0-20:4;0	PI	GPL	MEM	39	4	0	liver	3.71776
Phosphatidylinositol (18:0_22:4)	SLM:000074023	PI 18:0;0-22:4;0	PI	GPL	MEM	40	4	0	liver	0.541556
Phosphatidylinositol (20:0_20:4)	SLM:000074295	PI 20:0;0-20:4;0	PI	GPL	MEM	40	4	0	liver	3.58089
Phosphatidylinositol (18:0_22:5)	SLM:000074024	PI 18:0;0-22:5;0	PI	GPL	MEM	40	5	0	liver	0.111271
Phosphatidylinositol (20:1_20:4)	SLM:000074338	PI 20:1;0-20:4;0	PI	GPL	MEM	40	5	0	liver	3.75343
Phosphatidylinositol (18:0_22:6)	SLM:000074025	PI 18:0;0-22:6;0	PI	GPL	MEM	40	6	0	liver	2.39679
Phosphatidylserine (18:0_18:1)	SLM:000077971	PS 18:0;0-18:1;0	PS	GPL	MEM	36	1	0	liver	3.25835
Phosphatidylserine (18:0_18:2)	SLM:000077972	PS 18:0;0-18:2;0	PS	GPL	MEM	36	2	0	liver	3.36837
Phosphatidylserine (18:1_18:1)	SLM:000078020	PS 18:1;0-18:1;0	PS	GPL	MEM	36	2	0	liver	3.41625
Phosphatidylserine (16:0_20:4)	SLM:000077774	PS 16:0;0-20:4;0	PS	GPL	MEM	36	4	0	liver	3.40329
Phosphatidylserine (18:2_18:2)	SLM:000078069	PS 18:2;0-18:2;0	PS	GPL	MEM	36	4	0	liver	3.45745
Phosphatidylserine (18:0_20:3)	SLM:000077979	PS 18:0;0-20:3;0	PS	GPL	MEM	38	3	0	liver	3.31358
Phosphatidylserine (18:0_22:4)	SLM:000077987	PS 18:0;0-22:4;0	PS	GPL	MEM	40	4	0	liver	3.61591
Phosphatidylserine (18:0_22:6)	SLM:000077989	PS 18:0;0-22:6;0	PS	GPL	MEM	40	6	0	liver	3.46476
Ceramide (d36:1)	SLM:000391261	Cer 36:1;2	Cer	SL	MEM	36	1	2	muscle	0.208357
Ceramide (d38:1)	SLM:000391289	Cer 38:1;2	Cer	SL	MEM	38	1	2	muscle	-0.155451
Ceramide (d40:1)	SLM:000391319	Cer 40:1;2	Cer	SL	MEM	40	1	2	muscle	0.735676
Ceramide (d40:2)	SLM:000391317	Cer 40:2;2	Cer	SL	MEM	40	2	2	muscle	0.203859
Ceramide (d42:1)	SLM:000391346	Cer 42:1;2	Cer	SL	MEM	42	1	2	muscle	0.638506
Ceramide (d42:2)	SLM:000391345	Cer 42:2;2	Cer	SL	MEM	42	2	2	muscle	0.0281331
Sphingomyelin (d34:0)	SLM:000390716	SM 34:0;2	SM	SL	MEM	34	0	2	muscle	-1.50834
Sphingomyelin (d34:1)	SLM:000390714	SM 34:1;2	SM	SL	MEM	34	1	2	muscle	-0.467081
Sphingomyelin (d36:1)	SLM:000390739	SM 36:1;2	SM	SL	MEM	36	1	2	muscle	-0.0995857
Sphingomyelin (d38:1)	SLM:000390767	SM 38:1;2	SM	SL	MEM	38	1	2	muscle	-0.231657
Sphingomyelin (d40:1)	SLM:000390797	SM 40:1;2	SM	SL	MEM	40	1	2	muscle	0.0048857
Sphingomyelin (d40:2)	SLM:000390795	SM 40:2;2	SM	SL	MEM	40	2	2	muscle	0.0666345
Sphingomyelin (d42:2)	SLM:000390823	SM 42:2;2	SM	SL	MEM	42	2	2	muscle	0.358939
cholesterol	SLM:000000287	Chol	Chol	ST	MEM	27	1	0	muscle	0.738864
a cardiolipin		CL 68:2;0	CL	GPL	MEM	68	2	0	muscle	0.0686597
a cardiolipin		CL 68:5;0	CL	GPL	MEM	68	5	0	muscle	0.361771
a cardiolipin		CL 68:6;0	CL	GPL	MEM	68	6	0	muscle	0.584719
a cardiolipin		CL 70:4;0	CL	GPL	MEM	70	4	0	muscle	0.174402
a cardiolipin		CL 70:5;0	CL	GPL	MEM	70	5	0	muscle	0.157058
a cardiolipin		CL 70:6;0	CL	GPL	MEM	70	6	0	muscle	0.261024
a cardiolipin		CL 70:7;0	CL	GPL	MEM	70	7	0	muscle	0.464122
a cardiolipin		CL 72:6;0	CL	GPL	MEM	72	6	0	muscle	0.36304
a cardiolipin		CL 72:7;0	CL	GPL	MEM	72	7	0	muscle	0.490434
a cardiolipin		CL 72:8;0	CL	GPL	MEM	72	8	0	muscle	0.957355
a cardiolipin		CL 72:9;0	CL	GPL	MEM	72	9	0	muscle	1.57316
a cardiolipin		CL 74:8;0	CL	GPL	MEM	74	8	0	muscle	0.554769
a cardiolipin		CL 74:9;0	CL	GPL	MEM	74	9	0	muscle	0.289166
a cardiolipin		CL 76:11;0	CL	GPL	MEM	76	11	0	muscle	0.218216
a cardiolipin		CL 76:12;0	CL	GPL	MEM	76	12	0	muscle	0.230201
Hexosyl ceramide (t40:1)	SLM:000390402	HexCer 40:1;3	HexCer	SL	MEM	40	1	3	muscle	0.250274
Hexosyl ceramide (t42:1)	SLM:000390425	HexCer 42:1;3	HexCer	SL	MEM	42	1	3	muscle	0.331526
Hexosyl ceramide (d42:2)	SLM:000390411	HexCer 42:2;2	HexCer	SL	MEM	42	2	2	muscle	0.40229
Diacylglycerol (16:0_16:0)	SLM:000308857	DAG 16:0;0-16:0;0	DAG	GL	MEM	32	0	0	muscle	0.436249
Diacylglycerol (14:0_18:1)	SLM:000308760	DAG 14:0;0-18:1;0	DAG	GL	MEM	32	1	0	muscle	-0.619643
Diacylglycerol (16:0_16:1)	SLM:000308858	DAG 16:0;0-16:1;0	DAG	GL	MEM	32	1	0	muscle	0.934165
Diacylglycerol (14:0_18:2)	SLM:000308761	DAG 14:0;0-18:2;0	DAG	GL	MEM	32	2	0	muscle	-0.689084
Diacylglycerol (14:1_18:1)	SLM:000308795	DAG 14:1;0-18:1;0	DAG	GL	MEM	32	2	0	muscle	-0.95624
Diacylglycerol (16:1_16:1)	SLM:000308890	DAG 16:1;0-16:1;0	DAG	GL	MEM	32	2	0	muscle	-0.678171
Diacylglycerol (16:0_18:1)	SLM:000308862	DAG 16:0;0-18:1;0	DAG	GL	MEM	34	1	0	muscle	-0.399239
Diacylglycerol (16:0_18:2)	SLM:000308863	DAG 16:0;0-18:2;0	DAG	GL	MEM	34	2	0	muscle	-0.354871
Diacylglycerol (16:1_18:1)	SLM:000308894	DAG 16:1;0-18:1;0	DAG	GL	MEM	34	2	0	muscle	-0.830047
Diacylglycerol (16:0_18:3)	SLM:000308864	DAG 16:0;0-18:3;0	DAG	GL	MEM	34	3	0	muscle	0.257637
Diacylglycerol (16:1_18:2)	SLM:000308895	DAG 16:1;0-18:2;0	DAG	GL	MEM	34	3	0	muscle	-0.751069
Diacylglycerol (16:2_18:1)	SLM:000308925	DAG 16:2;0-18:1;0	DAG	GL	MEM	34	3	0	muscle	-0.82662
Diacylglycerol (16:0_20:1)	SLM:000308868	DAG 16:0;0-20:1;0	DAG	GL	MEM	36	1	0	muscle	-0.48878
Diacylglycerol (16:0_20:2)	SLM:000308869	DAG 16:0;0-20:2;0	DAG	GL	MEM	36	2	0	muscle	-0.165416
Diacylglycerol (16:1_20:1)	SLM:000308900	DAG 16:1;0-20:1;0	DAG	GL	MEM	36	2	0	muscle	-1.07173
Diacylglycerol (18:0_18:2)	SLM:000308985	DAG 18:0;0-18:2;0	DAG	GL	MEM	36	2	0	muscle	0.436289
Diacylglycerol (18:1_18:1)	SLM:000309012	DAG 18:1;0-18:1;0	DAG	GL	MEM	36	2	0	muscle	-0.832878
Diacylglycerol (16:1_20:2)	SLM:000308901	DAG 16:1;0-20:2;0	DAG	GL	MEM	36	3	0	muscle	-0.408831
Diacylglycerol (18:1_18:2)	SLM:000309013	DAG 18:1;0-18:2;0	DAG	GL	MEM	36	3	0	muscle	-0.70393
Diacylglycerol (16:0_20:4)	SLM:000308871	DAG 16:0;0-20:4;0	DAG	GL	MEM	36	4	0	muscle	0.320286
Diacylglycerol (18:1_18:3)	SLM:000309014	DAG 18:1;0-18:3;0	DAG	GL	MEM	36	4	0	muscle	-0.42773
Diacylglycerol (18:2_18:2)	SLM:000309040	DAG 18:2;0-18:2;0	DAG	GL	MEM	36	4	0	muscle	-0.502241
Diacylglycerol (18:0_20:4)	SLM:000308993	DAG 18:0;0-20:4;0	DAG	GL	MEM	38	4	0	muscle	0.972065
Diacylglycerol (18:1_20:3)	SLM:000309020	DAG 18:1;0-20:3;0	DAG	GL	MEM	38	4	0	muscle	-0.373544
Diacylglycerol (18:2_20:2)	SLM:000309046	DAG 18:2;0-20:2;0	DAG	GL	MEM	38	4	0	muscle	-0.788759
Triacylglycerol (44:0)	SLM:000308231	TAG 44:0;0	TAG	GL	STO	44	0	0	muscle	-0.0396925
Triacylglycerol (44:1)	SLM:000308232	TAG 44:1;0	TAG	GL	STO	44	1	0	muscle	-0.124605
Triacylglycerol (46:0)	SLM:000308243	TAG 46:0;0	TAG	GL	STO	46	0	0	muscle	-0.0115075
Triacylglycerol (46:1)	SLM:000308244	TAG 46:1;0	TAG	GL	STO	46	1	0	muscle	-0.0966755
Triacylglycerol (46:2)	SLM:000308245	TAG 46:2;0	TAG	GL	STO	46	2	0	muscle	-0.224483
Triacylglycerol (46:3)	SLM:000308246	TAG 46:3;0	TAG	GL	STO	46	3	0	muscle	-0.3471
Triacylglycerol (48:0)	SLM:000308257	TAG 48:0;0	TAG	GL	STO	48	0	0	muscle	-0.0645405
Triacylglycerol (48:1)	SLM:000308258	TAG 48:1;0	TAG	GL	STO	48	1	0	muscle	-0.0508857
Triacylglycerol (48:2)	SLM:000308259	TAG 48:2;0	TAG	GL	STO	48	2	0	muscle	-0.162463
Triacylglycerol (48:3)	SLM:000308260	TAG 48:3;0	TAG	GL	STO	48	3	0	muscle	-0.347729
Triacylglycerol (49:1)	SLM:000308267	TAG 49:1;0	TAG	GL	STO	49	1	0	muscle	-0.0888825
Triacylglycerol (49:2)	SLM:000308268	TAG 49:2;0	TAG	GL	STO	49	2	0	muscle	-0.191644
Triacylglycerol (49:3)	SLM:000308269	TAG 49:3;0	TAG	GL	STO	49	3	0	muscle	-0.302776
Triacylglycerol (50:1)	SLM:000308276	TAG 50:1;0	TAG	GL	STO	50	1	0	muscle	-0.0801274
Triacylglycerol (50:2)	SLM:000308277	TAG 50:2;0	TAG	GL	STO	50	2	0	muscle	-0.137314
Triacylglycerol (50:3)	SLM:000308278	TAG 50:3;0	TAG	GL	STO	50	3	0	muscle	-0.272485
Triacylglycerol (50:4)	SLM:000308279	TAG 50:4;0	TAG	GL	STO	50	4	0	muscle	-0.399026
Triacylglycerol (50:5)	SLM:000308280	TAG 50:5;0	TAG	GL	STO	50	5	0	muscle	-0.307967
Triacylglycerol (51:2)	SLM:000308287	TAG 51:2;0	TAG	GL	STO	51	2	0	muscle	-0.201961
Triacylglycerol (51:3)	SLM:000308288	TAG 51:3;0	TAG	GL	STO	51	3	0	muscle	-0.287904
Triacylglycerol (51:4)	SLM:000308289	TAG 51:4;0	TAG	GL	STO	51	4	0	muscle	-0.292777
Triacylglycerol (52:2)	SLM:000308298	TAG 52:2;0	TAG	GL	STO	52	2	0	muscle	-0.179126
Triacylglycerol (52:3)	SLM:000308299	TAG 52:3;0	TAG	GL	STO	52	3	0	muscle	-0.263718
Triacylglycerol (52:4)	SLM:000308300	TAG 52:4;0	TAG	GL	STO	52	4	0	muscle	-0.309005
Triacylglycerol (52:5)	SLM:000308301	TAG 52:5;0	TAG	GL	STO	52	5	0	muscle	-0.327366
Triacylglycerol (52:6)	SLM:000308302	TAG 52:6;0	TAG	GL	STO	52	6	0	muscle	-0.257047
Triacylglycerol (53:2)	SLM:000308309	TAG 53:2;0	TAG	GL	STO	53	2	0	muscle	-0.242035
Triacylglycerol (53:3)	SLM:000308310	TAG 53:3;0	TAG	GL	STO	53	3	0	muscle	-0.283476
Triacylglycerol (53:4)	SLM:000308311	TAG 53:4;0	TAG	GL	STO	53	4	0	muscle	-0.321306
Triacylglycerol (54:3)	SLM:000308323	TAG 54:3;0	TAG	GL	STO	54	3	0	muscle	-0.297945
Triacylglycerol (54:4)	SLM:000308324	TAG 54:4;0	TAG	GL	STO	54	4	0	muscle	-0.363651
Triacylglycerol (54:5)	SLM:000308325	TAG 54:5;0	TAG	GL	STO	54	5	0	muscle	-0.323688
Triacylglycerol (54:6)	SLM:000308326	TAG 54:6;0	TAG	GL	STO	54	6	0	muscle	-0.227037
Triacylglycerol (54:7)	SLM:000308327	TAG 54:7;0	TAG	GL	STO	54	7	0	muscle	-0.223591
Triacylglycerol (56:3)	SLM:000308349	TAG 56:3;0	TAG	GL	STO	56	3	0	muscle	-0.320191
Triacylglycerol (56:4)	SLM:000308350	TAG 56:4;0	TAG	GL	STO	56	4	0	muscle	-0.413197
Triacylglycerol (56:5)	SLM:000308351	TAG 56:5;0	TAG	GL	STO	56	5	0	muscle	-0.503567
Triacylglycerol (56:6)	SLM:000308352	TAG 56:6;0	TAG	GL	STO	56	6	0	muscle	-0.672517
Triacylglycerol (56:7)	SLM:000308353	TAG 56:7;0	TAG	GL	STO	56	7	0	muscle	-0.996385
Phosphatidate (16:0_0:0)	SLM:000059759	LPA 16:0;0	LPA	GPL	LYS	16	0	0	muscle	0.213017
Phosphatidate (18:0_0:0)	SLM:000059969	LPA 18:0;0	LPA	GPL	LYS	18	0	0	muscle	-0.26716
Phosphatidate (18:1_0:0)	SLM:000060019	LPA 18:1;0	LPA	GPL	LYS	18	1	0	muscle	0.23179
Phosphatidylcholine (16:0_0:0)	SLM:000063723	LPC 16:0;0	LPC	GPL	LYS	16	0	0	muscle	-0.145802
Phosphatidylcholine (16:1_0:0)	SLM:000063777	LPC 16:1;0	LPC	GPL	LYS	16	1	0	muscle	0.180618
Phosphatidylcholine (18:0_0:0)	SLM:000063933	LPC 18:0;0	LPC	GPL	LYS	18	0	0	muscle	-1.07648
Phosphatidylcholine (18:1_0:0)	SLM:000063983	LPC 18:1;0	LPC	GPL	LYS	18	1	0	muscle	0.0798182
Phosphatidylcholine (18:2_0:0)	SLM:000064032	LPC 18:2;0	LPC	GPL	LYS	18	2	0	muscle	0.0965779
Phosphatidylcholine (20:4_0:0)	SLM:000064388	LPC 20:4;0	LPC	GPL	LYS	20	4	0	muscle	0.0793606
Phosphatidylcholine (22:4_0:0)	SLM:000064647	LPC 22:4;0	LPC	GPL	LYS	22	4	0	muscle	0.0678584
Phosphatidylcholine (22:5_0:0)	SLM:000064680	LPC 22:5;0	LPC	GPL	LYS	22	5	0	muscle	0.126767
Phosphatidylcholine (22:6_0:0)	SLM:000064712	LPC 22:6;0	LPC	GPL	LYS	22	6	0	muscle	0.195357
Phosphatidylethanolamine (16:0_0:0)	SLM:000067687	LPE 16:0;0	LPE	GPL	LYS	16	0	0	muscle	0.0178782
Phosphatidylethanolamine (16:1_0:0)	SLM:000067741	LPE 16:1;0	LPE	GPL	LYS	16	1	0	muscle	0.771571
Phosphatidylethanolamine (18:0_0:0)	SLM:000067897	LPE 18:0;0	LPE	GPL	LYS	18	0	0	muscle	-0.533133
Phosphatidylethanolamine (18:1_0:0)	SLM:000067947	LPE 18:1;0	LPE	GPL	LYS	18	1	0	muscle	-0.126096
Phosphatidylethanolamine (18:2_0:0)	SLM:000067996	LPE 18:2;0	LPE	GPL	LYS	18	2	0	muscle	0.0880953
Phosphatidylethanolamine (20:4_0:0)	SLM:000068352	LPE 20:4;0	LPE	GPL	LYS	20	4	0	muscle	0.447414
Phosphatidylethanolamine (22:4_0:0)	SLM:000068611	LPE 22:4;0	LPE	GPL	LYS	22	4	0	muscle	-0.00160617
Phosphatidylethanolamine (22:5_0:0)	SLM:000068644	LPE 22:5;0	LPE	GPL	LYS	22	5	0	muscle	0.932118
Phosphatidylethanolamine (22:6_0:0)	SLM:000068676	LPE 22:6;0	LPE	GPL	LYS	22	6	0	muscle	0.264298
Phosphatidylethanolamine (O-16:1_0:0)	SLM:000069941	LPE O- 16:1;0	LPE O-	GPL	LYS	16	1	0	muscle	-0.217619
Phosphatidylethanolamine (O-18:2_0:0)	SLM:000070266	LPE O- 18:2;0	LPE O-	GPL	LYS	18	2	0	muscle	0.15638
Phosphatidylinositol (18:0_0:0)	SLM:000074005	LPI 18:0;0	LPI	GPL	LYS	18	0	0	muscle	-1.35342
Phosphatidylinositol (18:2_0:0)	SLM:000074104	LPI 18:2;0	LPI	GPL	LYS	18	2	0	muscle	0.145661
Phosphatidylinositol (20:4_0:0)	SLM:000074460	LPI 20:4;0	LPI	GPL	LYS	20	4	0	muscle	0.0678532
Phosphatidylserine (18:0_0:0)	SLM:000077969	LPS 18:0;0	LPS	GPL	LYS	18	0	0	muscle	-0.353703
Phosphatidylserine (18:1_0:0)	SLM:000078019	LPS 18:1;0	LPS	GPL	LYS	18	1	0	muscle	0.301578
Phosphatidylserine (20:1_0:0)	SLM:000078298	LPS 20:1;0	LPS	GPL	LYS	20	1	0	muscle	-0.122149
Phosphatidylserine (22:1_0:0)	SLM:000078578	LPS 22:1;0	LPS	GPL	LYS	22	1	0	muscle	0.0176954
Phosphatidylserine (22:2_0:0)	SLM:000078614	LPS 22:2;0	LPS	GPL	LYS	22	2	0	muscle	0.0801897
Phosphatidylserine (22:6_0:0)	SLM:000078748	LPS 22:6;0	LPS	GPL	LYS	22	6	0	muscle	0.230495
Phosphatidylserine (24:3_0:0)		LPS 24:3;0	LPS	GPL	LYS	24	3	0	muscle	-0.0406381
Phosphatidate (16:0_18:1)	SLM:000059765	PA 16:0;0-18:1;0	PA	GPL	MEM	34	1	0	muscle	0.386801
Phosphatidylcholine (14:0_16:0)	SLM:000063559	PC 14:0;0-16:0;0	PC	GPL	MEM	30	0	0	muscle	0.913961
Phosphatidylcholine (14:0_17:0)	SLM:000063562	PC 14:0;0-17:0;0	PC	GPL	MEM	31	0	0	muscle	0.682123
Phosphatidylcholine (15:0_16:0)	SLM:000063670	PC 15:0;0-16:0;0	PC	GPL	MEM	31	0	0	muscle	0.380567
Phosphatidylcholine (14:0_18:0)	SLM:000063563	PC 14:0;0-18:0;0	PC	GPL	MEM	32	0	0	muscle	0.574848
Phosphatidylcholine (16:0_16:0)	SLM:000063724	PC 16:0;0-16:0;0	PC	GPL	MEM	32	0	0	muscle	0.251553
Phosphatidylcholine (14:0_18:1)	SLM:000063564	PC 14:0;0-18:1;0	PC	GPL	MEM	32	1	0	muscle	0.96704
Phosphatidylcholine (16:0_16:1)	SLM:000063725	PC 16:0;0-16:1;0	PC	GPL	MEM	32	1	0	muscle	0.528517
Phosphatidylcholine (14:0_18:2)	SLM:000063565	PC 14:0;0-18:2;0	PC	GPL	MEM	32	2	0	muscle	1.13809
Phosphatidylcholine (16:0_16:2)	SLM:000063726	PC 16:0;0-16:2;0	PC	GPL	MEM	32	2	0	muscle	0.761607
Phosphatidylcholine (16:1_16:1)	SLM:000063778	PC 16:1;0-16:1;0	PC	GPL	MEM	32	2	0	muscle	-1.10376
Phosphatidylcholine (15:0_18:1)	SLM:000063675	PC 15:0;0-18:1;0	PC	GPL	MEM	33	1	0	muscle	0.686973
Phosphatidylcholine (16:0_17:1)		PC 16:0;0-17:1;0	PC	GPL	MEM	33	1	0	muscle	0.735796
Phosphatidylcholine (16:0_18:0)	SLM:000063728	PC 16:0;0-18:0;0	PC	GPL	MEM	34	0	0	muscle	0.769669
Phosphatidylcholine (16:0_18:1)	SLM:000063729	PC 16:0;0-18:1;0	PC	GPL	MEM	34	1	0	muscle	1.257
Phosphatidylcholine (16:1_18:0)	SLM:000063781	PC 16:1;0-18:0;0	PC	GPL	MEM	34	1	0	muscle	0.837103
Phosphatidylcholine (16:0_18:2)	SLM:000063730	PC 16:0;0-18:2;0	PC	GPL	MEM	34	2	0	muscle	0.708231
Phosphatidylcholine (16:1_18:1)	SLM:000063782	PC 16:1;0-18:1;0	PC	GPL	MEM	34	2	0	muscle	0.659136
Phosphatidylcholine (16:0_18:3)	SLM:000063731	PC 16:0;0-18:3;0	PC	GPL	MEM	34	3	0	muscle	0.66898
Phosphatidylcholine (16:1_18:2)	SLM:000063783	PC 16:1;0-18:2;0	PC	GPL	MEM	34	3	0	muscle	0.42785
Phosphatidylcholine (17:1_18:0)		PC 17:1;0-18:0;0	PC	GPL	MEM	35	1	0	muscle	0.452853
Phosphatidylcholine (17:0_18:2)	SLM:000063886	PC 17:0;0-18:2;0	PC	GPL	MEM	35	2	0	muscle	0.386413
Phosphatidylcholine (17:1_18:1)		PC 17:1;0-18:1;0	PC	GPL	MEM	35	2	0	muscle	0.854805
Phosphatidylcholine (16:0_20:1)	SLM:000063735	PC 16:0;0-20:1;0	PC	GPL	MEM	36	1	0	muscle	1.46651
Phosphatidylcholine (18:0_18:1)	SLM:000063935	PC 18:0;0-18:1;0	PC	GPL	MEM	36	1	0	muscle	0.693125
Phosphatidylcholine (16:0_20:2)	SLM:000063736	PC 16:0;0-20:2;0	PC	GPL	MEM	36	2	0	muscle	1.24991
Phosphatidylcholine (18:0_18:2)	SLM:000063936	PC 18:0;0-18:2;0	PC	GPL	MEM	36	2	0	muscle	0.726684
Phosphatidylcholine (18:1_18:1)	SLM:000063984	PC 18:1;0-18:1;0	PC	GPL	MEM	36	2	0	muscle	1.33594
Phosphatidylcholine (16:0_20:3)	SLM:000063737	PC 16:0;0-20:3;0	PC	GPL	MEM	36	3	0	muscle	0.72968
Phosphatidylcholine (18:0_18:3)	SLM:000063937	PC 18:0;0-18:3;0	PC	GPL	MEM	36	3	0	muscle	0.266962
Phosphatidylcholine (18:1_18:2)	SLM:000063985	PC 18:1;0-18:2;0	PC	GPL	MEM	36	3	0	muscle	0.776835
Phosphatidylcholine (16:0_20:4)	SLM:000063738	PC 16:0;0-20:4;0	PC	GPL	MEM	36	4	0	muscle	0.484724
Phosphatidylcholine (18:1_18:3)	SLM:000063986	PC 18:1;0-18:3;0	PC	GPL	MEM	36	4	0	muscle	0.629664
Phosphatidylcholine (18:2_18:2)	SLM:000064033	PC 18:2;0-18:2;0	PC	GPL	MEM	36	4	0	muscle	0.459758
Phosphatidylcholine (16:0_20:5)	SLM:000063739	PC 16:0;0-20:5;0	PC	GPL	MEM	36	5	0	muscle	0.557663
Phosphatidylcholine (16:1_20:4)	SLM:000063791	PC 16:1;0-20:4;0	PC	GPL	MEM	36	5	0	muscle	0.775157
Phosphatidylcholine (17:0_20:4)	SLM:000063894	PC 17:0;0-20:4;0	PC	GPL	MEM	37	4	0	muscle	0.270883
Phosphatidylcholine (18:0_20:2)	SLM:000063942	PC 18:0;0-20:2;0	PC	GPL	MEM	38	2	0	muscle	0.790331
Phosphatidylcholine (18:1_20:1)	SLM:000063990	PC 18:1;0-20:1;0	PC	GPL	MEM	38	2	0	muscle	1.00522
Phosphatidylcholine (18:0_20:3)	SLM:000063943	PC 18:0;0-20:3;0	PC	GPL	MEM	38	3	0	muscle	1.13926
Phosphatidylcholine (18:1_20:2)	SLM:000063991	PC 18:1;0-20:2;0	PC	GPL	MEM	38	3	0	muscle	0.759511
Phosphatidylcholine (18:2_20:1)	SLM:000064038	PC 18:2;0-20:1;0	PC	GPL	MEM	38	3	0	muscle	0.512687
Phosphatidylcholine (16:0_22:4)	SLM:000063745	PC 16:0;0-22:4;0	PC	GPL	MEM	38	4	0	muscle	0.962289
Phosphatidylcholine (18:0_20:4)	SLM:000063944	PC 18:0;0-20:4;0	PC	GPL	MEM	38	4	0	muscle	-0.222659
Phosphatidylcholine (18:1_20:3)	SLM:000063992	PC 18:1;0-20:3;0	PC	GPL	MEM	38	4	0	muscle	0.320946
Phosphatidylcholine (18:2_20:2)	SLM:000064039	PC 18:2;0-20:2;0	PC	GPL	MEM	38	4	0	muscle	0.456175
Phosphatidylcholine (16:0_22:5)	SLM:000063746	PC 16:0;0-22:5;0	PC	GPL	MEM	38	5	0	muscle	0.605451
Phosphatidylcholine (18:1_20:4)	SLM:000063993	PC 18:1;0-20:4;0	PC	GPL	MEM	38	5	0	muscle	0.341683
Phosphatidylcholine (18:2_20:3)	SLM:000064040	PC 18:2;0-20:3;0	PC	GPL	MEM	38	5	0	muscle	0.525588
Phosphatidylcholine (16:0_22:6)	SLM:000063747	PC 16:0;0-22:6;0	PC	GPL	MEM	38	6	0	muscle	0.338558
Phosphatidylcholine (16:1_22:5)	SLM:000063799	PC 16:1;0-22:5;0	PC	GPL	MEM	38	6	0	muscle	0.338559
Phosphatidylcholine (18:2_20:4)	SLM:000064041	PC 18:2;0-20:4;0	PC	GPL	MEM	38	6	0	muscle	0.283451
Phosphatidylcholine (16:1_22:6)	SLM:000063800	PC 16:1;0-22:6;0	PC	GPL	MEM	38	7	0	muscle	0.333115
Phosphatidylcholine (17:0_22:5)	SLM:000063902	PC 17:0;0-22:5;0	PC	GPL	MEM	39	5	0	muscle	0.573827
Phosphatidylcholine (17:0_22:6)	SLM:000063903	PC 17:0;0-22:6;0	PC	GPL	MEM	39	6	0	muscle	0.325054
Phosphatidylcholine (18:0_22:4)	SLM:000063951	PC 18:0;0-22:4;0	PC	GPL	MEM	40	4	0	muscle	0.332644
Phosphatidylcholine (18:0_22:5)	SLM:000063952	PC 18:0;0-22:5;0	PC	GPL	MEM	40	5	0	muscle	0.494173
Phosphatidylcholine (18:1_22:4)	SLM:000064000	PC 18:1;0-22:4;0	PC	GPL	MEM	40	5	0	muscle	0.463865
Phosphatidylcholine (18:0_22:6)	SLM:000063953	PC 18:0;0-22:6;0	PC	GPL	MEM	40	6	0	muscle	0.329232
Phosphatidylcholine (18:1_22:5)	SLM:000064001	PC 18:1;0-22:5;0	PC	GPL	MEM	40	6	0	muscle	0.191518
Phosphatidylcholine (18:2_22:4)	SLM:000064048	PC 18:2;0-22:4;0	PC	GPL	MEM	40	6	0	muscle	0.469133
Phosphatidylcholine (18:1_22:6)	SLM:000064002	PC 18:1;0-22:6;0	PC	GPL	MEM	40	7	0	muscle	0.248598
Phosphatidylcholine (18:2_22:5)	SLM:000064049	PC 18:2;0-22:5;0	PC	GPL	MEM	40	7	0	muscle	0.330146
Phosphatidylcholine (18:2_22:6)	SLM:000064050	PC 18:2;0-22:6;0	PC	GPL	MEM	40	8	0	muscle	0.329171
Phosphatidylcholine (O-16:0_16:0)	SLM:000065919	PC O- 16:0;0-16:0;0	PC O-	GPL	MEM	32	0	0	muscle	-0.0781999
Phosphatidylcholine (O-17:0_15:0)	SLM:000066048	PC O- 17:0;0-15:0;0	PC O-	GPL	MEM	32	0	0	muscle	0.352483
Phosphatidylcholine (O-18:0_14:0)	SLM:000066176	PC O- 18:0;0-14:0;0	PC O-	GPL	MEM	32	0	0	muscle	-1.08974
Phosphatidylcholine (O-16:0_16:1)	SLM:000065920	PC O- 16:0;0-16:1;0	PC O-	GPL	MEM	32	1	0	muscle	0.201859
Phosphatidylcholine (O-16:1_16:0)	SLM:000065984	PC O- 16:1;0-16:0;0	PC O-	GPL	MEM	32	1	0	muscle	-0.120993
Phosphatidylcholine (O-18:1_14:0)	SLM:000066241	PC O- 18:1;0-14:0;0	PC O-	GPL	MEM	32	1	0	muscle	0.823259
Phosphatidylcholine (O-16:1_16:1)	SLM:000065985	PC O- 16:1;0-16:1;0	PC O-	GPL	MEM	32	2	0	muscle	0.0826733
Phosphatidylcholine (O-16:2_16:0)		PC O- 16:2;0-16:0;0	PC O-	GPL	MEM	32	2	0	muscle	0.0349746
Phosphatidylcholine (O-16:0_18:1)	SLM:000065924	PC O- 16:0;0-18:1;0	PC O-	GPL	MEM	34	1	0	muscle	0.365049
Phosphatidylcholine (O-16:1_18:0)	SLM:000065988	PC O- 16:1;0-18:0;0	PC O-	GPL	MEM	34	1	0	muscle	-0.249437
Phosphatidylcholine (O-17:0_17:1)		PC O- 17:0;0-17:1;0	PC O-	GPL	MEM	34	1	0	muscle	0.554587
Phosphatidylcholine (O-18:0_16:1)	SLM:000066180	PC O- 18:0;0-16:1;0	PC O-	GPL	MEM	34	1	0	muscle	-0.0856435
Phosphatidylcholine (O-18:1_16:0)	SLM:000066244	PC O- 18:1;0-16:0;0	PC O-	GPL	MEM	34	1	0	muscle	0.459039
Phosphatidylcholine (O-16:0_18:2)	SLM:000065925	PC O- 16:0;0-18:2;0	PC O-	GPL	MEM	34	2	0	muscle	0.0810079
Phosphatidylcholine (O-16:1_18:1)	SLM:000065989	PC O- 16:1;0-18:1;0	PC O-	GPL	MEM	34	2	0	muscle	-0.0996419
Phosphatidylcholine (O-16:2_18:0)		PC O- 16:2;0-18:0;0	PC O-	GPL	MEM	34	2	0	muscle	-0.125389
Phosphatidylcholine (O-18:1_16:1)	SLM:000066245	PC O- 18:1;0-16:1;0	PC O-	GPL	MEM	34	2	0	muscle	0.300256
Phosphatidylcholine (O-18:2_16:0)	SLM:000066309	PC O- 18:2;0-16:0;0	PC O-	GPL	MEM	34	2	0	muscle	0.0757611
Phosphatidylcholine (O-16:1_18:2)	SLM:000065990	PC O- 16:1;0-18:2;0	PC O-	GPL	MEM	34	3	0	muscle	0.186668
Phosphatidylcholine (O-16:2_18:1)		PC O- 16:2;0-18:1;0	PC O-	GPL	MEM	34	3	0	muscle	0.149132
Phosphatidylcholine (O-16:1_20:4)	SLM:000065998	PC O- 16:1;0-20:4;0	PC O-	GPL	MEM	36	5	0	muscle	-0.109062
Phosphatidylcholine (O-16:0_22:5)	SLM:000065941	PC O- 16:0;0-22:5;0	PC O-	GPL	MEM	38	5	0	muscle	-0.82947
Phosphatidylcholine (O-16:1_22:4)	SLM:000066005	PC O- 16:1;0-22:4;0	PC O-	GPL	MEM	38	5	0	muscle	-0.422338
Phosphatidylcholine (O-18:1_20:4)	SLM:000066258	PC O- 18:1;0-20:4;0	PC O-	GPL	MEM	38	5	0	muscle	-0.972899
Phosphatidylcholine (O-16:0_22:6)	SLM:000065942	PC O- 16:0;0-22:6;0	PC O-	GPL	MEM	38	6	0	muscle	-0.0648864
Phosphatidylcholine (O-16:1_22:5)	SLM:000066006	PC O- 16:1;0-22:5;0	PC O-	GPL	MEM	38	6	0	muscle	0.00886996
Phosphatidylcholine (O-16:1_22:6)	SLM:000066007	PC O- 16:1;0-22:6;0	PC O-	GPL	MEM	38	7	0	muscle	0.123916
Phosphatidylethanolamine (16:0_18:0)	SLM:000067692	PE 16:0;0-18:0;0	PE	GPL	MEM	34	0	0	muscle	1.00878
Phosphatidylethanolamine (16:0_18:1)	SLM:000067693	PE 16:0;0-18:1;0	PE	GPL	MEM	34	1	0	muscle	1.05413
Phosphatidylethanolamine (16:1_18:0)	SLM:000067745	PE 16:1;0-18:0;0	PE	GPL	MEM	34	1	0	muscle	0.639871
Phosphatidylethanolamine (16:0_18:2)	SLM:000067694	PE 16:0;0-18:2;0	PE	GPL	MEM	34	2	0	muscle	0.868027
Phosphatidylethanolamine (16:1_18:1)	SLM:000067746	PE 16:1;0-18:1;0	PE	GPL	MEM	34	2	0	muscle	0.756503
Phosphatidylethanolamine (16:0_20:1)	SLM:000067699	PE 16:0;0-20:1;0	PE	GPL	MEM	36	1	0	muscle	0.711001
Phosphatidylethanolamine (18:0_18:1)	SLM:000067899	PE 18:0;0-18:1;0	PE	GPL	MEM	36	1	0	muscle	0.981579
Phosphatidylethanolamine (16:0_20:2)	SLM:000067700	PE 16:0;0-20:2;0	PE	GPL	MEM	36	2	0	muscle	0.890842
Phosphatidylethanolamine (18:0_18:2)	SLM:000067900	PE 18:0;0-18:2;0	PE	GPL	MEM	36	2	0	muscle	0.950435
Phosphatidylethanolamine (18:1_18:1)	SLM:000067948	PE 18:1;0-18:1;0	PE	GPL	MEM	36	2	0	muscle	1.0261
Phosphatidylethanolamine (16:0_20:3)	SLM:000067701	PE 16:0;0-20:3;0	PE	GPL	MEM	36	3	0	muscle	1.29491
Phosphatidylethanolamine (18:0_18:3)	SLM:000067901	PE 18:0;0-18:3;0	PE	GPL	MEM	36	3	0	muscle	0.278076
Phosphatidylethanolamine (18:1_18:2)	SLM:000067949	PE 18:1;0-18:2;0	PE	GPL	MEM	36	3	0	muscle	0.877589
Phosphatidylethanolamine (16:0_20:4)	SLM:000067702	PE 16:0;0-20:4;0	PE	GPL	MEM	36	4	0	muscle	0.773467
Phosphatidylethanolamine (18:2_18:2)	SLM:000067997	PE 18:2;0-18:2;0	PE	GPL	MEM	36	4	0	muscle	0.696653
Phosphatidylethanolamine (18:0_20:3)	SLM:000067907	PE 18:0;0-20:3;0	PE	GPL	MEM	38	3	0	muscle	0.736291
Phosphatidylethanolamine (18:1_20:2)	SLM:000067955	PE 18:1;0-20:2;0	PE	GPL	MEM	38	3	0	muscle	0.784439
Phosphatidylethanolamine (18:2_20:1)	SLM:000068002	PE 18:2;0-20:1;0	PE	GPL	MEM	38	3	0	muscle	0.508727
Phosphatidylethanolamine (16:0_22:4)	SLM:000067709	PE 16:0;0-22:4;0	PE	GPL	MEM	38	4	0	muscle	1.2762
Phosphatidylethanolamine (18:0_20:4)	SLM:000067908	PE 18:0;0-20:4;0	PE	GPL	MEM	38	4	0	muscle	0.495184
Phosphatidylethanolamine (18:1_20:3)	SLM:000067956	PE 18:1;0-20:3;0	PE	GPL	MEM	38	4	0	muscle	0.348917
Phosphatidylethanolamine (16:0_22:5)	SLM:000067710	PE 16:0;0-22:5;0	PE	GPL	MEM	38	5	0	muscle	1.26028
Phosphatidylethanolamine (18:1_20:4)	SLM:000067957	PE 18:1;0-20:4;0	PE	GPL	MEM	38	5	0	muscle	0.0733519
Phosphatidylethanolamine (16:0_22:6)	SLM:000067711	PE 16:0;0-22:6;0	PE	GPL	MEM	38	6	0	muscle	0.4585
Phosphatidylethanolamine (18:2_20:4)	SLM:000068005	PE 18:2;0-20:4;0	PE	GPL	MEM	38	6	0	muscle	0.408571
Phosphatidylethanolamine (17:0_22:6)	SLM:000067867	PE 17:0;0-22:6;0	PE	GPL	MEM	39	6	0	muscle	0.298635
Phosphatidylethanolamine (18:0_22:4)	SLM:000067915	PE 18:0;0-22:4;0	PE	GPL	MEM	40	4	0	muscle	1.13255
Phosphatidylethanolamine (18:0_22:5)	SLM:000067916	PE 18:0;0-22:5;0	PE	GPL	MEM	40	5	0	muscle	1.04781
Phosphatidylethanolamine (18:1_22:4)	SLM:000067964	PE 18:1;0-22:4;0	PE	GPL	MEM	40	5	0	muscle	0.431857
Phosphatidylethanolamine (18:0_22:6)	SLM:000067917	PE 18:0;0-22:6;0	PE	GPL	MEM	40	6	0	muscle	0.385101
Phosphatidylethanolamine (18:1_22:5)	SLM:000067965	PE 18:1;0-22:5;0	PE	GPL	MEM	40	6	0	muscle	1.02473
Phosphatidylethanolamine (18:1_22:6)	SLM:000067966	PE 18:1;0-22:6;0	PE	GPL	MEM	40	7	0	muscle	0.399365
Phosphatidylethanolamine (18:2_22:5)	SLM:000068013	PE 18:2;0-22:5;0	PE	GPL	MEM	40	7	0	muscle	0.519031
Phosphatidylethanolamine (18:2_22:6)	SLM:000068014	PE 18:2;0-22:6;0	PE	GPL	MEM	40	8	0	muscle	0.388835
Phosphatidylethanolamine (O-16:0_18:2)	SLM:000069889	PE O- 16:0;0-18:2;0	PE O-	GPL	MEM	34	2	0	muscle	0.578343
Phosphatidylethanolamine (O-16:1_18:1)	SLM:000069953	PE O- 16:1;0-18:1;0	PE O-	GPL	MEM	34	2	0	muscle	0.0640168
Phosphatidylethanolamine (O-16:2_18:0)		PE O- 16:2;0-18:0;0	PE O-	GPL	MEM	34	2	0	muscle	0.0110312
Phosphatidylethanolamine (O-18:1_16:1)	SLM:000070209	PE O- 18:1;0-16:1;0	PE O-	GPL	MEM	34	2	0	muscle	0.432873
Phosphatidylethanolamine (O-18:2_16:0)	SLM:000070273	PE O- 18:2;0-16:0;0	PE O-	GPL	MEM	34	2	0	muscle	0.844901
Phosphatidylethanolamine (O-16:1_18:2)	SLM:000069954	PE O- 16:1;0-18:2;0	PE O-	GPL	MEM	34	3	0	muscle	1.13031
Phosphatidylethanolamine (O-16:2_18:1)		PE O- 16:2;0-18:1;0	PE O-	GPL	MEM	34	3	0	muscle	0.98477
Phosphatidylethanolamine (O-18:2_16:1)	SLM:000070274	PE O- 18:2;0-16:1;0	PE O-	GPL	MEM	34	3	0	muscle	0.6393
Phosphatidylethanolamine (O-16:1_20:1)	SLM:000069959	PE O- 16:1;0-20:1;0	PE O-	GPL	MEM	36	2	0	muscle	1.07622
Phosphatidylethanolamine (O-18:0_18:2)	SLM:000070149	PE O- 18:0;0-18:2;0	PE O-	GPL	MEM	36	2	0	muscle	0.632687
Phosphatidylethanolamine (O-18:1_18:1)	SLM:000070213	PE O- 18:1;0-18:1;0	PE O-	GPL	MEM	36	2	0	muscle	0.353876
Phosphatidylethanolamine (O-18:1_18:2)	SLM:000070214	PE O- 18:1;0-18:2;0	PE O-	GPL	MEM	36	3	0	muscle	0.683992
Phosphatidylethanolamine (O-18:2_18:1)	SLM:000070278	PE O- 18:2;0-18:1;0	PE O-	GPL	MEM	36	3	0	muscle	0.535532
Phosphatidylethanolamine (O-16:1_20:3)	SLM:000069961	PE O- 16:1;0-20:3;0	PE O-	GPL	MEM	36	4	0	muscle	0.585213
Phosphatidylethanolamine (O-18:2_18:2)	SLM:000070279	PE O- 18:2;0-18:2;0	PE O-	GPL	MEM	36	4	0	muscle	1.01134
Phosphatidylethanolamine (O-16:1_20:4)	SLM:000069962	PE O- 16:1;0-20:4;0	PE O-	GPL	MEM	36	5	0	muscle	1.24657
Phosphatidylethanolamine (O-18:2_18:3)	SLM:000070280	PE O- 18:2;0-18:3;0	PE O-	GPL	MEM	36	5	0	muscle	0.276639
Phosphatidylethanolamine (O-16:0_22:4)	SLM:000069904	PE O- 16:0;0-22:4;0	PE O-	GPL	MEM	38	4	0	muscle	0.0643096
Phosphatidylethanolamine (O-18:0_20:4)	SLM:000070157	PE O- 18:0;0-20:4;0	PE O-	GPL	MEM	38	4	0	muscle	0.582601
Phosphatidylethanolamine (O-16:0_22:5)	SLM:000069905	PE O- 16:0;0-22:5;0	PE O-	GPL	MEM	38	5	0	muscle	0.412689
Phosphatidylethanolamine (O-16:1_22:4)	SLM:000069969	PE O- 16:1;0-22:4;0	PE O-	GPL	MEM	38	5	0	muscle	0.983934
Phosphatidylethanolamine (O-18:1_20:4)	SLM:000070222	PE O- 18:1;0-20:4;0	PE O-	GPL	MEM	38	5	0	muscle	0.915549
Phosphatidylethanolamine (O-16:0_22:6)	SLM:000069906	PE O- 16:0;0-22:6;0	PE O-	GPL	MEM	38	6	0	muscle	0.302971
Phosphatidylethanolamine (O-16:1_22:5)	SLM:000069970	PE O- 16:1;0-22:5;0	PE O-	GPL	MEM	38	6	0	muscle	0.806057
Phosphatidylethanolamine (O-18:2_20:4)	SLM:000070287	PE O- 18:2;0-20:4;0	PE O-	GPL	MEM	38	6	0	muscle	1.18177
Phosphatidylethanolamine (O-16:1_22:6)	SLM:000069971	PE O- 16:1;0-22:6;0	PE O-	GPL	MEM	38	7	0	muscle	0.486365
Phosphatidylethanolamine (O-18:0_22:5)	SLM:000070165	PE O- 18:0;0-22:5;0	PE O-	GPL	MEM	40	5	0	muscle	1.04013
Phosphatidylethanolamine (O-18:1_22:4)	SLM:000070229	PE O- 18:1;0-22:4;0	PE O-	GPL	MEM	40	5	0	muscle	1.30569
Phosphatidylethanolamine (O-18:0_22:6)	SLM:000070166	PE O- 18:0;0-22:6;0	PE O-	GPL	MEM	40	6	0	muscle	0.169663
Phosphatidylethanolamine (O-18:1_22:5)	SLM:000070230	PE O- 18:1;0-22:5;0	PE O-	GPL	MEM	40	6	0	muscle	0.945202
Phosphatidylethanolamine (O-18:2_22:4)	SLM:000070294	PE O- 18:2;0-22:4;0	PE O-	GPL	MEM	40	6	0	muscle	1.36834
Phosphatidylethanolamine (O-18:1_22:6)	SLM:000070231	PE O- 18:1;0-22:6;0	PE O-	GPL	MEM	40	7	0	muscle	0.501357
Phosphatidylethanolamine (O-18:2_22:5)	SLM:000070295	PE O- 18:2;0-22:5;0	PE O-	GPL	MEM	40	7	0	muscle	0.594183
Phosphatidylethanolamine (O-18:2_22:6)	SLM:000070296	PE O- 18:2;0-22:6;0	PE O-	GPL	MEM	40	8	0	muscle	0.374344
Phosphatidylglycerol (14:0_18:0)	SLM:000071491	PG 14:0;0-18:0;0	PG	GPL	MEM	32	0	0	muscle	0.515871
Phosphatidylglycerol (16:0_16:0)	SLM:000071652	PG 16:0;0-16:0;0	PG	GPL	MEM	32	0	0	muscle	0.305272
Phosphatidylglycerol (16:0_18:1)	SLM:000071657	PG 16:0;0-18:1;0	PG	GPL	MEM	34	1	0	muscle	0.248184
Phosphatidylglycerol (16:0_18:2)	SLM:000071658	PG 16:0;0-18:2;0	PG	GPL	MEM	34	2	0	muscle	0.413868
Phosphatidylglycerol (16:1_18:1)	SLM:000071710	PG 16:1;0-18:1;0	PG	GPL	MEM	34	2	0	muscle	0.349308
Phosphatidylglycerol (18:0_18:1)	SLM:000071863	PG 18:0;0-18:1;0	PG	GPL	MEM	36	1	0	muscle	-0.120622
Phosphatidylglycerol (16:0_20:2)	SLM:000071664	PG 16:0;0-20:2;0	PG	GPL	MEM	36	2	0	muscle	0.659508
Phosphatidylglycerol (18:0_18:2)	SLM:000071864	PG 18:0;0-18:2;0	PG	GPL	MEM	36	2	0	muscle	0.241578
Phosphatidylglycerol (18:1_18:1)	SLM:000071912	PG 18:1;0-18:1;0	PG	GPL	MEM	36	2	0	muscle	-0.167005
Phosphatidylglycerol (18:1_18:2)	SLM:000071913	PG 18:1;0-18:2;0	PG	GPL	MEM	36	3	0	muscle	0.282618
Phosphatidylglycerol (18:2_18:2)	SLM:000071961	PG 18:2;0-18:2;0	PG	GPL	MEM	36	4	0	muscle	-0.118254
Phosphatidylinositol (16:0_18:0)	SLM:000073800	PI 16:0;0-18:0;0	PI	GPL	MEM	34	0	0	muscle	0.304098
Phosphatidylinositol (17:0_17:0)	SLM:000073955	PI 17:0;0-17:0;0	PI	GPL	MEM	34	0	0	muscle	0.345524
Phosphatidylinositol (16:0_18:1)	SLM:000073801	PI 16:0;0-18:1;0	PI	GPL	MEM	34	1	0	muscle	0.400592
Phosphatidylinositol (16:1_18:0)	SLM:000073853	PI 16:1;0-18:0;0	PI	GPL	MEM	34	1	0	muscle	0.423481
Phosphatidylinositol (16:0_18:2)	SLM:000073802	PI 16:0;0-18:2;0	PI	GPL	MEM	34	2	0	muscle	0.474305
Phosphatidylinositol (16:1_18:1)	SLM:000073854	PI 16:1;0-18:1;0	PI	GPL	MEM	34	2	0	muscle	0.397754
Phosphatidylinositol (18:0_18:1)	SLM:000074007	PI 18:0;0-18:1;0	PI	GPL	MEM	36	1	0	muscle	0.910628
Phosphatidylinositol (18:0_18:2)	SLM:000074008	PI 18:0;0-18:2;0	PI	GPL	MEM	36	2	0	muscle	0.416841
Phosphatidylinositol (18:1_18:1)	SLM:000074056	PI 18:1;0-18:1;0	PI	GPL	MEM	36	2	0	muscle	1.07632
Phosphatidylinositol (16:0_20:3)	SLM:000073809	PI 16:0;0-20:3;0	PI	GPL	MEM	36	3	0	muscle	0.377836
Phosphatidylinositol (18:1_18:2)	SLM:000074057	PI 18:1;0-18:2;0	PI	GPL	MEM	36	3	0	muscle	0.288028
Phosphatidylinositol (16:0_20:4)	SLM:000073810	PI 16:0;0-20:4;0	PI	GPL	MEM	36	4	0	muscle	0.339183
Phosphatidylinositol (18:2_18:2)	SLM:000074105	PI 18:2;0-18:2;0	PI	GPL	MEM	36	4	0	muscle	0.399326
Phosphatidylinositol (17:0_20:4)	SLM:000073966	PI 17:0;0-20:4;0	PI	GPL	MEM	37	4	0	muscle	0.331034
Phosphatidylinositol (18:0_20:3)	SLM:000074015	PI 18:0;0-20:3;0	PI	GPL	MEM	38	3	0	muscle	0.682892
Phosphatidylinositol (18:0_20:4)	SLM:000074016	PI 18:0;0-20:4;0	PI	GPL	MEM	38	4	0	muscle	0.5738
Phosphatidylinositol (18:1_20:3)	SLM:000074064	PI 18:1;0-20:3;0	PI	GPL	MEM	38	4	0	muscle	0.164227
Phosphatidylinositol (16:0_22:5)	SLM:000073818	PI 16:0;0-22:5;0	PI	GPL	MEM	38	5	0	muscle	0.482764
Phosphatidylinositol (18:0_20:5)	SLM:000074017	PI 18:0;0-20:5;0	PI	GPL	MEM	38	5	0	muscle	-0.727085
Phosphatidylinositol (18:1_20:4)	SLM:000074065	PI 18:1;0-20:4;0	PI	GPL	MEM	38	5	0	muscle	-0.27118
Phosphatidylinositol (16:0_22:6)	SLM:000073819	PI 16:0;0-22:6;0	PI	GPL	MEM	38	6	0	muscle	0.137226
Phosphatidylinositol (18:2_20:4)	SLM:000074113	PI 18:2;0-20:4;0	PI	GPL	MEM	38	6	0	muscle	-0.281956
Phosphatidylinositol (18:0_22:4)	SLM:000074023	PI 18:0;0-22:4;0	PI	GPL	MEM	40	4	0	muscle	0.440228
Phosphatidylinositol (18:0_22:5)	SLM:000074024	PI 18:0;0-22:5;0	PI	GPL	MEM	40	5	0	muscle	0.750445
Phosphatidylinositol (18:0_22:6)	SLM:000074025	PI 18:0;0-22:6;0	PI	GPL	MEM	40	6	0	muscle	0.206987
Phosphatidylserine (16:0_18:1)	SLM:000077765	PS 16:0;0-18:1;0	PS	GPL	MEM	34	1	0	muscle	0.533753
Phosphatidylserine (16:1_18:0)	SLM:000077817	PS 16:1;0-18:0;0	PS	GPL	MEM	34	1	0	muscle	0.64514
Phosphatidylserine (18:0_18:1)	SLM:000077971	PS 18:0;0-18:1;0	PS	GPL	MEM	36	1	0	muscle	0.636981
Phosphatidylserine (18:0_18:2)	SLM:000077972	PS 18:0;0-18:2;0	PS	GPL	MEM	36	2	0	muscle	0.612246
Phosphatidylserine (18:1_18:1)	SLM:000078020	PS 18:1;0-18:1;0	PS	GPL	MEM	36	2	0	muscle	0.967286
Phosphatidylserine (18:0_20:1)	SLM:000077977	PS 18:0;0-20:1;0	PS	GPL	MEM	38	1	0	muscle	0.35155
Phosphatidylserine (18:1_20:0)	SLM:000078025	PS 18:1;0-20:0;0	PS	GPL	MEM	38	1	0	muscle	0.617849
Phosphatidylserine (18:0_20:3)	SLM:000077979	PS 18:0;0-20:3;0	PS	GPL	MEM	38	3	0	muscle	0.368036
Phosphatidylserine (18:1_22:0)	SLM:000078032	PS 18:1;0-22:0;0	PS	GPL	MEM	40	1	0	muscle	0.909978
Phosphatidylserine (18:1_22:1)	SLM:000078033	PS 18:1;0-22:1;0	PS	GPL	MEM	40	2	0	muscle	0.466547
Phosphatidylserine (18:0_22:4)	SLM:000077987	PS 18:0;0-22:4;0	PS	GPL	MEM	40	4	0	muscle	0.783758
Phosphatidylserine (18:0_22:5)	SLM:000077988	PS 18:0;0-22:5;0	PS	GPL	MEM	40	5	0	muscle	0.436991
Phosphatidylserine (18:0_22:6)	SLM:000077989	PS 18:0;0-22:6;0	PS	GPL	MEM	40	6	0	muscle	0.428732
Phosphatidylserine (18:1_24:0)	SLM:000078039	PS 18:1;0-24:0;0	PS	GPL	MEM	42	1	0	muscle	0.631687
Ceramide (d40:1)	SLM:000391319	Cer 40:1;2	Cer	SL	MEM	40	1	2	plasma	-0.672245
Ceramide (d40:2)	SLM:000391317	Cer 40:2;2	Cer	SL	MEM	40	2	2	plasma	-1.54633
Ceramide (d42:1)	SLM:000391346	Cer 42:1;2	Cer	SL	MEM	42	1	2	plasma	0.144172
Ceramide (d42:2)	SLM:000391345	Cer 42:2;2	Cer	SL	MEM	42	2	2	plasma	2.64146
Sphingomyelin (d34:1)	SLM:000390714	SM 34:1;2	SM	SL	MEM	34	1	2	plasma	-0.925759
Sphingomyelin (d34:2)	SLM:000390712	SM 34:2;2	SM	SL	MEM	34	2	2	plasma	-1.67502
Sphingomyelin (d40:1)	SLM:000390797	SM 40:1;2	SM	SL	MEM	40	1	2	plasma	-1.8492
Sphingomyelin (d40:2)	SLM:000390795	SM 40:2;2	SM	SL	MEM	40	2	2	plasma	-2.52012
Sphingomyelin (d42:2)	SLM:000390823	SM 42:2;2	SM	SL	MEM	42	2	2	plasma	-2.71393
Sterol ester (27:1/14:0)	SLM:000500342	CE 14:0;0	CE	STE	STO	14	0	0	plasma	0.993452
Sterol ester (27:1/16:0)	SLM:000500346	CE 16:0;0	CE	STE	STO	16	0	0	plasma	-0.887586
Sterol ester (27:1/16:1)	SLM:000500345	CE 16:1;0	CE	STE	STO	16	1	0	plasma	1.47022
Sterol ester (27:1/17:1)		CE 17:1;0	CE	STE	STO	17	1	0	plasma	2.82972
Sterol ester (27:1/18:0)	SLM:000500352	CE 18:0;0	CE	STE	STO	18	0	0	plasma	-0.696024
Sterol ester (27:1/18:1)	SLM:000500351	CE 18:1;0	CE	STE	STO	18	1	0	plasma	0.435463
Sterol ester (27:1/18:2)	SLM:000500350	CE 18:2;0	CE	STE	STO	18	2	0	plasma	-1.10795
Sterol ester (27:1/18:3)	SLM:000500349	CE 18:3;0	CE	STE	STO	18	3	0	plasma	0.463647
Sterol ester (27:1/20:2)	SLM:000500357	CE 20:2;0	CE	STE	STO	20	2	0	plasma	0.161579
Sterol ester (27:1/20:3)	SLM:000500356	CE 20:3;0	CE	STE	STO	20	3	0	plasma	-1.96496
Sterol ester (27:1/20:4)	SLM:000500355	CE 20:4;0	CE	STE	STO	20	4	0	plasma	-1.50941
Sterol ester (27:1/20:5)	SLM:000500354	CE 20:5;0	CE	STE	STO	20	5	0	plasma	0.807884
Sterol ester (27:1/21:4)		CE 21:4;0	CE	STE	STO	21	4	0	plasma	-1.64802
Sterol ester (27:1/22:5)	SLM:000500362	CE 22:5;0	CE	STE	STO	22	5	0	plasma	-2.99902
Sterol ester (27:1/22:6)	SLM:000500361	CE 22:6;0	CE	STE	STO	22	6	0	plasma	-2.78533
cholesterol	SLM:000000287	Chol	Chol	ST	MEM	27	1	0	plasma	-0.847695
Diacylglycerol (18:1_18:1)	SLM:000309012	DAG 18:1;0-18:1;0	DAG	GL	MEM	36	2	0	plasma	-0.745493
Diacylglycerol (18:1_18:2)	SLM:000309013	DAG 18:1;0-18:2;0	DAG	GL	MEM	36	3	0	plasma	-0.473737
Triacylglycerol (48:1)	SLM:000308258	TAG 48:1;0	TAG	GL	STO	48	1	0	plasma	-0.519936
Triacylglycerol (48:2)	SLM:000308259	TAG 48:2;0	TAG	GL	STO	48	2	0	plasma	0.0684617
Triacylglycerol (50:1)	SLM:000308276	TAG 50:1;0	TAG	GL	STO	50	1	0	plasma	-1.7179
Triacylglycerol (50:2)	SLM:000308277	TAG 50:2;0	TAG	GL	STO	50	2	0	plasma	-0.0624513
Triacylglycerol (50:3)	SLM:000308278	TAG 50:3;0	TAG	GL	STO	50	3	0	plasma	0.00599531
Triacylglycerol (50:4)	SLM:000308279	TAG 50:4;0	TAG	GL	STO	50	4	0	plasma	-0.0422762
Triacylglycerol (51:2)	SLM:000308287	TAG 51:2;0	TAG	GL	STO	51	2	0	plasma	-0.442857
Triacylglycerol (51:3)	SLM:000308288	TAG 51:3;0	TAG	GL	STO	51	3	0	plasma	-0.190953
Triacylglycerol (52:2)	SLM:000308298	TAG 52:2;0	TAG	GL	STO	52	2	0	plasma	-0.84088
Triacylglycerol (52:3)	SLM:000308299	TAG 52:3;0	TAG	GL	STO	52	3	0	plasma	-0.416611
Triacylglycerol (52:4)	SLM:000308300	TAG 52:4;0	TAG	GL	STO	52	4	0	plasma	-0.340597
Triacylglycerol (52:5)	SLM:000308301	TAG 52:5;0	TAG	GL	STO	52	5	0	plasma	-0.350296
Triacylglycerol (52:6)	SLM:000308302	TAG 52:6;0	TAG	GL	STO	52	6	0	plasma	-0.415176
Triacylglycerol (53:3)	SLM:000308310	TAG 53:3;0	TAG	GL	STO	53	3	0	plasma	-0.691555
Triacylglycerol (54:3)	SLM:000308323	TAG 54:3;0	TAG	GL	STO	54	3	0	plasma	-0.833691
Triacylglycerol (54:4)	SLM:000308324	TAG 54:4;0	TAG	GL	STO	54	4	0	plasma	-0.675931
Triacylglycerol (54:5)	SLM:000308325	TAG 54:5;0	TAG	GL	STO	54	5	0	plasma	-0.806295
Triacylglycerol (54:6)	SLM:000308326	TAG 54:6;0	TAG	GL	STO	54	6	0	plasma	-0.65283
Triacylglycerol (54:7)	SLM:000308327	TAG 54:7;0	TAG	GL	STO	54	7	0	plasma	-0.37835
Triacylglycerol (56:3)	SLM:000308349	TAG 56:3;0	TAG	GL	STO	56	3	0	plasma	-0.409089
Triacylglycerol (56:4)	SLM:000308350	TAG 56:4;0	TAG	GL	STO	56	4	0	plasma	-0.458446
Triacylglycerol (56:5)	SLM:000308351	TAG 56:5;0	TAG	GL	STO	56	5	0	plasma	-1.19202
Triacylglycerol (56:6)	SLM:000308352	TAG 56:6;0	TAG	GL	STO	56	6	0	plasma	-1.24436
Triacylglycerol (56:7)	SLM:000308353	TAG 56:7;0	TAG	GL	STO	56	7	0	plasma	-0.527847
Triacylglycerol (56:8)	SLM:000308354	TAG 56:8;0	TAG	GL	STO	56	8	0	plasma	-0.36246
Triacylglycerol (58:6)	SLM:000308380	TAG 58:6;0	TAG	GL	STO	58	6	0	plasma	-1.17403
Triacylglycerol (58:7)	SLM:000308381	TAG 58:7;0	TAG	GL	STO	58	7	0	plasma	-0.649431
Triacylglycerol (58:8)	SLM:000308382	TAG 58:8;0	TAG	GL	STO	58	8	0	plasma	-0.34871
Triacylglycerol (58:9)	SLM:000308383	TAG 58:9;0	TAG	GL	STO	58	9	0	plasma	-0.494113
Triacylglycerol (58:10)	SLM:000308371	TAG 58:10;0	TAG	GL	STO	58	10	0	plasma	-0.694577
Phosphatidylcholine (14:0_0:0)	SLM:000063555	LPC 14:0;0	LPC	GPL	LYS	14	0	0	plasma	1.67518
Phosphatidylcholine (16:0_0:0)	SLM:000063723	LPC 16:0;0	LPC	GPL	LYS	16	0	0	plasma	-1.24468
Phosphatidylcholine (16:1_0:0)	SLM:000063777	LPC 16:1;0	LPC	GPL	LYS	16	1	0	plasma	1.56438
Phosphatidylcholine (18:0_0:0)	SLM:000063933	LPC 18:0;0	LPC	GPL	LYS	18	0	0	plasma	-1.38239
Phosphatidylcholine (18:1_0:0)	SLM:000063983	LPC 18:1;0	LPC	GPL	LYS	18	1	0	plasma	2.66868
Phosphatidylcholine (18:2_0:0)	SLM:000064032	LPC 18:2;0	LPC	GPL	LYS	18	2	0	plasma	1.03491
Phosphatidylcholine (18:3_0:0)	SLM:000064080	LPC 18:3;0	LPC	GPL	LYS	18	3	0	plasma	2.27092
Phosphatidylcholine (20:0_0:0)	SLM:000064218	LPC 20:0;0	LPC	GPL	LYS	20	0	0	plasma	-1.56998
Phosphatidylcholine (20:1_0:0)	SLM:000064262	LPC 20:1;0	LPC	GPL	LYS	20	1	0	plasma	1.26859
Phosphatidylcholine (20:2_0:0)	SLM:000064305	LPC 20:2;0	LPC	GPL	LYS	20	2	0	plasma	0.227989
Phosphatidylcholine (20:3_0:0)	SLM:000064347	LPC 20:3;0	LPC	GPL	LYS	20	3	0	plasma	0.806636
Phosphatidylcholine (20:4_0:0)	SLM:000064388	LPC 20:4;0	LPC	GPL	LYS	20	4	0	plasma	-0.661819
Phosphatidylcholine (22:5_0:0)	SLM:000064680	LPC 22:5;0	LPC	GPL	LYS	22	5	0	plasma	-2.24465
Phosphatidylcholine (22:6_0:0)	SLM:000064712	LPC 22:6;0	LPC	GPL	LYS	22	6	0	plasma	0.739043
Phosphatidylethanolamine (20:2_0:0)	SLM:000068269	LPE 20:2;0	LPE	GPL	LYS	20	2	0	plasma	0.801185
Phosphatidylethanolamine (20:4_0:0)	SLM:000068352	LPE 20:4;0	LPE	GPL	LYS	20	4	0	plasma	-1.5711
Phosphatidylethanolamine (22:6_0:0)	SLM:000068676	LPE 22:6;0	LPE	GPL	LYS	22	6	0	plasma	-2.33846
Phosphatidylcholine (16:0_16:0)	SLM:000063724	PC 16:0;0-16:0;0	PC	GPL	MEM	32	0	0	plasma	-0.722309
Phosphatidylcholine (14:0_18:1)	SLM:000063564	PC 14:0;0-18:1;0	PC	GPL	MEM	32	1	0	plasma	3.10372
Phosphatidylcholine (16:0_16:1)	SLM:000063725	PC 16:0;0-16:1;0	PC	GPL	MEM	32	1	0	plasma	1.38682
Phosphatidylcholine (14:0_18:2)	SLM:000063565	PC 14:0;0-18:2;0	PC	GPL	MEM	32	2	0	plasma	1.3134
Phosphatidylcholine (16:1_16:1)	SLM:000063778	PC 16:1;0-16:1;0	PC	GPL	MEM	32	2	0	plasma	1.57845
Phosphatidylcholine (15:0_18:1)	SLM:000063675	PC 15:0;0-18:1;0	PC	GPL	MEM	33	1	0	plasma	0.506918
Phosphatidylcholine (16:0_17:1)		PC 16:0;0-17:1;0	PC	GPL	MEM	33	1	0	plasma	-1.05424
Phosphatidylcholine (15:0_18:2)	SLM:000063676	PC 15:0;0-18:2;0	PC	GPL	MEM	33	2	0	plasma	-0.891152
Phosphatidylcholine (16:0_18:0)	SLM:000063728	PC 16:0;0-18:0;0	PC	GPL	MEM	34	0	0	plasma	-0.507689
Phosphatidylcholine (16:0_18:1)	SLM:000063729	PC 16:0;0-18:1;0	PC	GPL	MEM	34	1	0	plasma	-1.98349
Phosphatidylcholine (16:1_18:0)	SLM:000063781	PC 16:1;0-18:0;0	PC	GPL	MEM	34	1	0	plasma	1.5984
Phosphatidylcholine (16:0_18:2)	SLM:000063730	PC 16:0;0-18:2;0	PC	GPL	MEM	34	2	0	plasma	-0.783708
Phosphatidylcholine (16:1_18:1)	SLM:000063782	PC 16:1;0-18:1;0	PC	GPL	MEM	34	2	0	plasma	2.26589
Phosphatidylcholine (16:0_18:3)	SLM:000063731	PC 16:0;0-18:3;0	PC	GPL	MEM	34	3	0	plasma	1.22605
Phosphatidylcholine (16:1_18:2)	SLM:000063783	PC 16:1;0-18:2;0	PC	GPL	MEM	34	3	0	plasma	2.34433
Phosphatidylcholine (16:0_19:0)	SLM:000063733	PC 16:0;0-19:0;0	PC	GPL	MEM	35	0	0	plasma	-0.763639
Phosphatidylcholine (16:0_19:1)		PC 16:0;0-19:1;0	PC	GPL	MEM	35	1	0	plasma	-1.63358
Phosphatidylcholine (17:1_18:0)		PC 17:1;0-18:0;0	PC	GPL	MEM	35	1	0	plasma	-0.60033
Phosphatidylcholine (17:0_18:2)	SLM:000063886	PC 17:0;0-18:2;0	PC	GPL	MEM	35	2	0	plasma	-0.591204
Phosphatidylcholine (17:1_18:1)		PC 17:1;0-18:1;0	PC	GPL	MEM	35	2	0	plasma	0.295066
Phosphatidylcholine (17:1_18:2)		PC 17:1;0-18:2;0	PC	GPL	MEM	35	3	0	plasma	-0.207222
Phosphatidylcholine (16:0_20:1)	SLM:000063735	PC 16:0;0-20:1;0	PC	GPL	MEM	36	1	0	plasma	-1.91519
Phosphatidylcholine (18:0_18:1)	SLM:000063935	PC 18:0;0-18:1;0	PC	GPL	MEM	36	1	0	plasma	-0.602768
Phosphatidylcholine (16:0_20:2)	SLM:000063736	PC 16:0;0-20:2;0	PC	GPL	MEM	36	2	0	plasma	-1.78351
Phosphatidylcholine (18:0_18:2)	SLM:000063936	PC 18:0;0-18:2;0	PC	GPL	MEM	36	2	0	plasma	-0.484373
Phosphatidylcholine (18:1_18:1)	SLM:000063984	PC 18:1;0-18:1;0	PC	GPL	MEM	36	2	0	plasma	-0.0319051
Phosphatidylcholine (16:0_20:3)	SLM:000063737	PC 16:0;0-20:3;0	PC	GPL	MEM	36	3	0	plasma	-2.37952
Phosphatidylcholine (18:1_18:2)	SLM:000063985	PC 18:1;0-18:2;0	PC	GPL	MEM	36	3	0	plasma	0.223932
Phosphatidylcholine (16:0_20:4)	SLM:000063738	PC 16:0;0-20:4;0	PC	GPL	MEM	36	4	0	plasma	-1.9539
Phosphatidylcholine (16:1_20:3)	SLM:000063790	PC 16:1;0-20:3;0	PC	GPL	MEM	36	4	0	plasma	0.143796
Phosphatidylcholine (18:1_18:3)	SLM:000063986	PC 18:1;0-18:3;0	PC	GPL	MEM	36	4	0	plasma	1.29048
Phosphatidylcholine (18:2_18:2)	SLM:000064033	PC 18:2;0-18:2;0	PC	GPL	MEM	36	4	0	plasma	0.331453
Phosphatidylcholine (16:0_20:5)	SLM:000063739	PC 16:0;0-20:5;0	PC	GPL	MEM	36	5	0	plasma	1.13198
Phosphatidylcholine (16:1_20:4)	SLM:000063791	PC 16:1;0-20:4;0	PC	GPL	MEM	36	5	0	plasma	-0.290376
Phosphatidylcholine (18:2_19:0)	SLM:000064036	PC 18:2;0-19:0;0	PC	GPL	MEM	37	2	0	plasma	-1.66125
Phosphatidylcholine (17:0_20:3)	SLM:000063893	PC 17:0;0-20:3;0	PC	GPL	MEM	37	3	0	plasma	-2.80386
Phosphatidylcholine (17:0_20:4)	SLM:000063894	PC 17:0;0-20:4;0	PC	GPL	MEM	37	4	0	plasma	-1.50274
Phosphatidylcholine (17:1_20:4)		PC 17:1;0-20:4;0	PC	GPL	MEM	37	5	0	plasma	-1.18596
Phosphatidylcholine (17:0_20:6)		PC 17:0;0-20:6;0	PC	GPL	MEM	37	6	0	plasma	-2.49284
Phosphatidylcholine (18:0_20:2)	SLM:000063942	PC 18:0;0-20:2;0	PC	GPL	MEM	38	2	0	plasma	-1.03554
Phosphatidylcholine (18:1_20:1)	SLM:000063990	PC 18:1;0-20:1;0	PC	GPL	MEM	38	2	0	plasma	0.422144
Phosphatidylcholine (18:2_20:0)	SLM:000064037	PC 18:2;0-20:0;0	PC	GPL	MEM	38	2	0	plasma	-2.20693
Phosphatidylcholine (18:0_20:3)	SLM:000063943	PC 18:0;0-20:3;0	PC	GPL	MEM	38	3	0	plasma	-1.40947
Phosphatidylcholine (18:1_20:2)	SLM:000063991	PC 18:1;0-20:2;0	PC	GPL	MEM	38	3	0	plasma	-0.237911
Phosphatidylcholine (18:2_20:1)	SLM:000064038	PC 18:2;0-20:1;0	PC	GPL	MEM	38	3	0	plasma	0.412322
Phosphatidylcholine (16:0_22:4)	SLM:000063745	PC 16:0;0-22:4;0	PC	GPL	MEM	38	4	0	plasma	-2.57956
Phosphatidylcholine (18:0_20:4)	SLM:000063944	PC 18:0;0-20:4;0	PC	GPL	MEM	38	4	0	plasma	-1.39909
Phosphatidylcholine (18:1_20:3)	SLM:000063992	PC 18:1;0-20:3;0	PC	GPL	MEM	38	4	0	plasma	-0.532403
Phosphatidylcholine (18:2_20:2)	SLM:000064039	PC 18:2;0-20:2;0	PC	GPL	MEM	38	4	0	plasma	-0.366717
Phosphatidylcholine (16:0_22:5)	SLM:000063746	PC 16:0;0-22:5;0	PC	GPL	MEM	38	5	0	plasma	-2.94311
Phosphatidylcholine (18:1_20:4)	SLM:000063993	PC 18:1;0-20:4;0	PC	GPL	MEM	38	5	0	plasma	-0.621094
Phosphatidylcholine (18:2_20:3)	SLM:000064040	PC 18:2;0-20:3;0	PC	GPL	MEM	38	5	0	plasma	0.219902
Phosphatidylcholine (16:0_22:6)	SLM:000063747	PC 16:0;0-22:6;0	PC	GPL	MEM	38	6	0	plasma	-2.317
Phosphatidylcholine (18:2_20:4)	SLM:000064041	PC 18:2;0-20:4;0	PC	GPL	MEM	38	6	0	plasma	-0.308199
Phosphatidylcholine (19:0_20:4)	SLM:000064179	PC 19:0;0-20:4;0	PC	GPL	MEM	39	4	0	plasma	-3.41803
Phosphatidylcholine (17:0_22:6)	SLM:000063903	PC 17:0;0-22:6;0	PC	GPL	MEM	39	6	0	plasma	-2.74798
Phosphatidylcholine (18:0_22:4)	SLM:000063951	PC 18:0;0-22:4;0	PC	GPL	MEM	40	4	0	plasma	-2.20641
Phosphatidylcholine (20:0_20:4)	SLM:000064223	PC 20:0;0-20:4;0	PC	GPL	MEM	40	4	0	plasma	-2.25254
Phosphatidylcholine (18:0_22:5)	SLM:000063952	PC 18:0;0-22:5;0	PC	GPL	MEM	40	5	0	plasma	-2.64714
Phosphatidylcholine (20:1_20:4)	SLM:000064266	PC 20:1;0-20:4;0	PC	GPL	MEM	40	5	0	plasma	-1.6709
Phosphatidylcholine (18:0_22:6)	SLM:000063953	PC 18:0;0-22:6;0	PC	GPL	MEM	40	6	0	plasma	-2.88728
Phosphatidylcholine (18:1_22:6)	SLM:000064002	PC 18:1;0-22:6;0	PC	GPL	MEM	40	7	0	plasma	-0.140557
Phosphatidylcholine (20:3_20:4)	SLM:000064349	PC 20:3;0-20:4;0	PC	GPL	MEM	40	7	0	plasma	-0.460005
Phosphatidylcholine (O-16:0_16:0)	SLM:000065919	PC O- 16:0;0-16:0;0	PC O-	GPL	MEM	32	0	0	plasma	-2.50755
Phosphatidylcholine (O-17:0_15:0)	SLM:000066048	PC O- 17:0;0-15:0;0	PC O-	GPL	MEM	32	0	0	plasma	2.3518
Phosphatidylcholine (O-18:0_14:0)	SLM:000066176	PC O- 18:0;0-14:0;0	PC O-	GPL	MEM	32	0	0	plasma	-2.45117
Phosphatidylcholine (O-16:0_16:1)	SLM:000065920	PC O- 16:0;0-16:1;0	PC O-	GPL	MEM	32	1	0	plasma	1.58595
Phosphatidylcholine (O-16:1_16:0)	SLM:000065984	PC O- 16:1;0-16:0;0	PC O-	GPL	MEM	32	1	0	plasma	-3.02575
Phosphatidylcholine (O-16:2_16:0)		PC O- 16:2;0-16:0;0	PC O-	GPL	MEM	32	2	0	plasma	-0.783445
Phosphatidylcholine (O-18:2_14:0)	SLM:000066306	PC O- 18:2;0-14:0;0	PC O-	GPL	MEM	32	2	0	plasma	0.234146
Phosphatidylcholine (O-16:0_18:1)	SLM:000065924	PC O- 16:0;0-18:1;0	PC O-	GPL	MEM	34	1	0	plasma	0.0561104
Phosphatidylcholine (O-16:1_18:0)	SLM:000065988	PC O- 16:1;0-18:0;0	PC O-	GPL	MEM	34	1	0	plasma	-0.211898
Phosphatidylcholine (O-17:0_17:1)		PC O- 17:0;0-17:1;0	PC O-	GPL	MEM	34	1	0	plasma	0.437942
Phosphatidylcholine (O-18:0_16:1)	SLM:000066180	PC O- 18:0;0-16:1;0	PC O-	GPL	MEM	34	1	0	plasma	0.772435
Phosphatidylcholine (O-18:1_16:0)	SLM:000066244	PC O- 18:1;0-16:0;0	PC O-	GPL	MEM	34	1	0	plasma	-0.0434618
Phosphatidylcholine (O-16:0_18:2)	SLM:000065925	PC O- 16:0;0-18:2;0	PC O-	GPL	MEM	34	2	0	plasma	-0.142947
Phosphatidylcholine (O-16:1_18:1)	SLM:000065989	PC O- 16:1;0-18:1;0	PC O-	GPL	MEM	34	2	0	plasma	2.08465
Phosphatidylcholine (O-16:2_18:0)		PC O- 16:2;0-18:0;0	PC O-	GPL	MEM	34	2	0	plasma	0.395681
Phosphatidylcholine (O-17:2_17:0)		PC O- 17:2;0-17:0;0	PC O-	GPL	MEM	34	2	0	plasma	0.635934
Phosphatidylcholine (O-18:1_16:1)	SLM:000066245	PC O- 18:1;0-16:1;0	PC O-	GPL	MEM	34	2	0	plasma	2.15354
Phosphatidylcholine (O-18:2_16:0)	SLM:000066309	PC O- 18:2;0-16:0;0	PC O-	GPL	MEM	34	2	0	plasma	-0.321542
Phosphatidylcholine (O-16:1_18:2)	SLM:000065990	PC O- 16:1;0-18:2;0	PC O-	GPL	MEM	34	3	0	plasma	-1.5069
Phosphatidylcholine (O-16:2_18:1)		PC O- 16:2;0-18:1;0	PC O-	GPL	MEM	34	3	0	plasma	-0.475466
Phosphatidylcholine (O-16:0_20:4)	SLM:000065933	PC O- 16:0;0-20:4;0	PC O-	GPL	MEM	36	4	0	plasma	-1.16406
Phosphatidylcholine (O-18:2_18:2)	SLM:000066315	PC O- 18:2;0-18:2;0	PC O-	GPL	MEM	36	4	0	plasma	2.09589
Phosphatidylcholine (O-16:0_22:4)	SLM:000065940	PC O- 16:0;0-22:4;0	PC O-	GPL	MEM	38	4	0	plasma	-0.779602
Phosphatidylcholine (O-18:0_20:4)	SLM:000066193	PC O- 18:0;0-20:4;0	PC O-	GPL	MEM	38	4	0	plasma	-1.12361
Phosphatidylcholine (O-18:1_20:3)	SLM:000066257	PC O- 18:1;0-20:3;0	PC O-	GPL	MEM	38	4	0	plasma	-0.0369265
Phosphatidylcholine (O-18:1_20:4)	SLM:000066258	PC O- 18:1;0-20:4;0	PC O-	GPL	MEM	38	5	0	plasma	-0.614469
Phosphatidylcholine (O-16:0_22:6)	SLM:000065942	PC O- 16:0;0-22:6;0	PC O-	GPL	MEM	38	6	0	plasma	-2.63795
Phosphatidylcholine (O-18:0_20:6)		PC O- 18:0;0-20:6;0	PC O-	GPL	MEM	38	6	0	plasma	-1.63318
Phosphatidylcholine (O-18:2_20:4)	SLM:000066323	PC O- 18:2;0-20:4;0	PC O-	GPL	MEM	38	6	0	plasma	-1.50742
Phosphatidylcholine (O-18:0_22:6)	SLM:000066202	PC O- 18:0;0-22:6;0	PC O-	GPL	MEM	40	6	0	plasma	-2.62418
Phosphatidylethanolamine (16:0_18:2)	SLM:000067694	PE 16:0;0-18:2;0	PE	GPL	MEM	34	2	0	plasma	0.370192
Phosphatidylethanolamine (17:1_17:1)		PE 17:1;0-17:1;0	PE	GPL	MEM	34	2	0	plasma	-0.29138
Phosphatidylethanolamine (18:0_18:2)	SLM:000067900	PE 18:0;0-18:2;0	PE	GPL	MEM	36	2	0	plasma	-0.824203
Phosphatidylethanolamine (18:1_18:1)	SLM:000067948	PE 18:1;0-18:1;0	PE	GPL	MEM	36	2	0	plasma	0.646721
Phosphatidylethanolamine (18:1_18:2)	SLM:000067949	PE 18:1;0-18:2;0	PE	GPL	MEM	36	3	0	plasma	1.01019
Phosphatidylethanolamine (16:0_20:4)	SLM:000067702	PE 16:0;0-20:4;0	PE	GPL	MEM	36	4	0	plasma	-1.25441
Phosphatidylethanolamine (18:2_18:2)	SLM:000067997	PE 18:2;0-18:2;0	PE	GPL	MEM	36	4	0	plasma	2.14733
Phosphatidylethanolamine (18:0_20:4)	SLM:000067908	PE 18:0;0-20:4;0	PE	GPL	MEM	38	4	0	plasma	-2.49543
Phosphatidylethanolamine (18:1_20:4)	SLM:000067957	PE 18:1;0-20:4;0	PE	GPL	MEM	38	5	0	plasma	-1.68607
Phosphatidylethanolamine (16:0_22:6)	SLM:000067711	PE 16:0;0-22:6;0	PE	GPL	MEM	38	6	0	plasma	-0.433967
Phosphatidylethanolamine (O-18:0_18:2)	SLM:000070149	PE O- 18:0;0-18:2;0	PE O-	GPL	MEM	36	2	0	plasma	-1.03729
Phosphatidylethanolamine (O-18:1_18:1)	SLM:000070213	PE O- 18:1;0-18:1;0	PE O-	GPL	MEM	36	2	0	plasma	-0.360565
Phosphatidylethanolamine (O-16:1_20:4)	SLM:000069962	PE O- 16:1;0-20:4;0	PE O-	GPL	MEM	36	5	0	plasma	-1.76013
Phosphatidylethanolamine (O-18:0_20:4)	SLM:000070157	PE O- 18:0;0-20:4;0	PE O-	GPL	MEM	38	4	0	plasma	-0.972008
Phosphatidylethanolamine (O-18:1_20:4)	SLM:000070222	PE O- 18:1;0-20:4;0	PE O-	GPL	MEM	38	5	0	plasma	-1.34512
Phosphatidylethanolamine (O-18:2_20:4)	SLM:000070287	PE O- 18:2;0-20:4;0	PE O-	GPL	MEM	38	6	0	plasma	-3.11513
Phosphatidylinositol (16:0_18:1)	SLM:000073801	PI 16:0;0-18:1;0	PI	GPL	MEM	34	1	0	plasma	-0.76542
Phosphatidylinositol (16:0_18:2)	SLM:000073802	PI 16:0;0-18:2;0	PI	GPL	MEM	34	2	0	plasma	-0.684038
Phosphatidylinositol (18:0_18:1)	SLM:000074007	PI 18:0;0-18:1;0	PI	GPL	MEM	36	1	0	plasma	-0.430612
Phosphatidylinositol (18:0_18:2)	SLM:000074008	PI 18:0;0-18:2;0	PI	GPL	MEM	36	2	0	plasma	-0.107553
Phosphatidylinositol (18:1_18:1)	SLM:000074056	PI 18:1;0-18:1;0	PI	GPL	MEM	36	2	0	plasma	-0.436774
Phosphatidylinositol (16:0_20:3)	SLM:000073809	PI 16:0;0-20:3;0	PI	GPL	MEM	36	3	0	plasma	0.4655
Phosphatidylinositol (18:1_18:2)	SLM:000074057	PI 18:1;0-18:2;0	PI	GPL	MEM	36	3	0	plasma	0.0662514
Phosphatidylinositol (16:0_20:4)	SLM:000073810	PI 16:0;0-20:4;0	PI	GPL	MEM	36	4	0	plasma	-0.880845
Phosphatidylinositol (18:2_18:2)	SLM:000074105	PI 18:2;0-18:2;0	PI	GPL	MEM	36	4	0	plasma	-0.333194
Phosphatidylinositol (17:0_20:4)	SLM:000073966	PI 17:0;0-20:4;0	PI	GPL	MEM	37	4	0	plasma	-1.99386
Phosphatidylinositol (18:0_20:3)	SLM:000074015	PI 18:0;0-20:3;0	PI	GPL	MEM	38	3	0	plasma	0.0440718
Phosphatidylinositol (18:0_20:4)	SLM:000074016	PI 18:0;0-20:4;0	PI	GPL	MEM	38	4	0	plasma	-2.20189
Phosphatidylinositol (18:1_20:3)	SLM:000074064	PI 18:1;0-20:3;0	PI	GPL	MEM	38	4	0	plasma	2.58123
Phosphatidylinositol (18:1_20:4)	SLM:000074065	PI 18:1;0-20:4;0	PI	GPL	MEM	38	5	0	plasma	0.390092
Phosphatidylinositol (18:2_20:4)	SLM:000074113	PI 18:2;0-20:4;0	PI	GPL	MEM	38	6	0	plasma	-0.0897818
Phosphatidylinositol (19:0_20:4)	SLM:000074251	PI 19:0;0-20:4;0	PI	GPL	MEM	39	4	0	plasma	-1.64221
Phosphatidylinositol (18:0_22:4)	SLM:000074023	PI 18:0;0-22:4;0	PI	GPL	MEM	40	4	0	plasma	-2.91525
Phosphatidylinositol (20:0_20:4)	SLM:000074295	PI 20:0;0-20:4;0	PI	GPL	MEM	40	4	0	plasma	-0.5952
Phosphatidylinositol (18:0_22:5)	SLM:000074024	PI 18:0;0-22:5;0	PI	GPL	MEM	40	5	0	plasma	-2.81995
Phosphatidylinositol (18:0_22:6)	SLM:000074025	PI 18:0;0-22:6;0	PI	GPL	MEM	40	6	0	plasma	-2.54543
